# Supplementary material for: Critical Role of MetR/MetB/MetC/MetX in Cysteine and Methionine Metabolism, Fungal Development, and Virulence of Alternaria alternata
Source: Appl Environ Microbiol. 2021 Jan 29;87(4):e01911-20. doi: 10.1128/AEM.01911-20 (PMC7851696; doi:10.1128/AEM.01911-20)
Supplement: Supplemental file 1 [file AEM.01911-20-s0001.xlsx]

## Sheet: Table S1
Table S1 The total clean reads number and mapping rate of transcriptome of each mutant and wildtype to the reference genome of Alternaria alternata Z7
ID	Biosample accession	SRA accession	Total reads	Mapping rate (=1 times)	Mapping rate (>1 times)	Total Mapping rate
WT-1	SAMN15746765	SRR12405264	14599960	0.9143	0.0539	0.9682
WT-2	SAMN15746765	SRR12405263	12299927	0.9172	0.0496	0.9668
WT-3	SAMN15746765	SRR12405252	14267136	0.9283	0.0406	0.9689
WT+H2O2-1	SAMN15447134	SRR12147533	11058568	0.9497	0.019	0.9687
WT+H2O2-2	SAMN15447134	SRR12147532	12393732	0.9479	0.0193	0.9672
WT+H2O2-3	SAMN15447134	SRR12147531	12812482	0.9538	0.0158	0.9696
WT+Citrus-1	SAMN15447135	SRR12147530	16451400	0.9524	0.0173	0.9697
WT+Citrus-2	SAMN15447135	SRR12147529	10643918	0.9512	0.0145	0.9657
WT+Citrus-3	SAMN15447135	SRR12147528	17165891	0.9536	0.0169	0.9705
△MetB-1	SAMN15746766	SRR12405250	14086852	0.935	0.0328	0.9678
△MetB-2	SAMN15746766	SRR12405249	16666658	0.9335	0.035	0.9685
△MetB-3	SAMN15746766	SRR12405248	12707704	0.9548	0.0158	0.9706
△MetC-1	SAMN15746767	SRR12405247	16081139	0.9377	0.0287	0.9664
△MetC-2	SAMN15746767	SRR12405246	14098162	0.9336	0.0338	0.9674
△MetC-3	SAMN15746767	SRR12405245	14931873	0.9436	0.0256	0.9692
△MetX-1	SAMN15746768	SRR12405244	13371682	0.9459	0.0245	0.9704
△MetX-2	SAMN15746768	SRR12405262	14819029	0.9446	0.0261	0.9707
△MetX-3	SAMN15746768	SRR12405261	20113534	0.9439	0.0221	0.966
△MetR-1	SAMN15746769	SRR12405260	16127283	0.954	0.0154	0.9694
△MetR-2	SAMN15746769	SRR12405259	14764344	0.9575	0.0109	0.9684
△MetR-3	SAMN15746769	SRR12405258	13674062	0.9586	0.0125	0.9711
△MetR+H2O2-1	SAMN15746770	SRR12405257	15734403	0.9587	0.0122	0.9709
△MetR+H2O2-2	SAMN15746770	SRR12405256	17056513	0.9564	0.0129	0.9693
△MetR+H2O2-3	SAMN15746770	SRR12405255	15762275	0.9647	0.0077	0.9724
△MetR+Citrus-1	SAMN15746771	SRR12405254	15642465	0.9512	0.0155	0.9667
△MetR+Citrus-2	SAMN15746771	SRR12405253	12960575	0.952	0.0146	0.9666
△MetR+Citrus-3	SAMN15746771	SRR12405251	12433775	0.9549	0.0148	0.9697

## Sheet: Table S2
Table S2 Oligonucleotide primers used in this study
Primer (gene)	Forward primers (5’-3’)	Primer (gene)	Reverse primers (5’-3’)
M14R	CGGCCGCTCTAGAGTCGACAGAAG	Hyg3	GCTCCATACAAGCCAACCAC
M14F	GGATTACCTCTAAACAAGTGTACCTG	Hyg4	GCGAAGAATCTCGTGCTTTC
MetB-pro1F	CGATTCGTGAGGCTCTGTGA	M14R: MetB	CTTCTGTCGACTCTAGAGCGGCCGGCGACTAAAGGGTGAGAGGG
M14F: MetB	CAGGTACACTTGTTTAGAGGTAATCCCTGCAGATATCGGTGGCACT	MetB-tail	CAAGCCTCAGCATTGATCGC
YZ-MetB-1F	GCCATAGAGACGCGGAGAAA	YZ-MetB-1R	CAATGGTTCCAGCATGACGC
MetC-pro1F	ATAGCAATCCCACTGCACCC	M14R: MetC	CTTCTGTCGACTCTAGAGCGGCCGCGTTGAGGCGATGACGAAAC
M14F: MetC	CAGGTACACTTGTTTAGAGGTAATCCTTGTTGCACACGTCGACAGA	MetC-tail	GCAGCTGTCAATGTAGAGACG
YZ-MetC-1F	TGTTCGGAGCAAGGGAGAAC	YZ-MetC-1R	ATGCTTGGCACGAATCTGGA
MetX-pro1F	CTCGGCTGGACAAAAGAGGT	M14R: MetX	CTTCTGTCGACTCTAGAGCGGCCGGGGCGTGTTTATCACATGGC
M14F: MetX	CAGGTACACTTGTTTAGAGGTAATCCGAGAGGACTGCATTGGTCGG	MetX-tail	TCTGATCGGGGGATGGTTCT
YZ-MetX-1F	ATGGCAAGGGGTACTGAAGC	YZ-MetX-1R	CGCAGAATGCAAGAACCGAG
RT-AALT_g10627-F	CGCAAGCCATCTACCATAAA	RT-AALT_g10627-R	ACAGAGGGTCGCCTAGTTCA
RT-AALT_g12014-F	CACGGCATGGACATACCTC	RT-AALT_g12014-R	GGGCGATGTTTGTGTAACG
RT-AALT_g1316-F	AAGAGCCTAAAGGAGCCG	RT-AALT_g1316-R	GCCGTAGCAGGGAATGG
RT-AALT_g1868-F	AAAACCGCACTGCTCTCCT	RT-AALT_g1868-R	AAGAGCGGGTGTCTCGTCT
RT-AALT_g2478-F	TCGTAGGCAACAAGTTCAGC	RT-AALT_g2478-R	ACTCAGCGTCGTCCTTCATC
RT-AALT_g2537-F	CTAACGGAAACGGCAAGA	RT-AALT_g2537-R	AGGCAGGCATCGAGGAT
RT-AALT_g3675-F	TGAAGGCGCAGTAGTGGAC	RT-AALT_g3675-R	CTGCATTGCCGACTGAGTT
RT-AALT_g4144-F	CGCTTTCGCTTGATGCC	RT-AALT_g4144-R	GACGGTGTATTCGGGTGT
RT-AALT_g52-F	CACCACGAGAAGAGCCAGTA	RT-AALT_g52-R	GACAACCTCACGGAGGACAC
RT-AALT_g6244-F	TGGGGTCTCCCATTAGCTC	RT-AALT_g6244-R	CCATCCTTGCCAATCACAC
RT-AALT_g6731-F	AAAGGGCAACAGAAGGAA	RT-AALT_g6731-R	GATGGAGATACCAGGCTCA
RT-AALT_g7699-F	TTCGCCTGGTTTCTCCG	RT-AALT_g7699-R	CGCTCCTCGTCATACTGTTG
RT-AALT_g8061-F	CACCGCATTCGTGCTACTGG	RT-AALT_g8061-R	TCCTCCTTGCCGTGGTTCTT
RT-AALT_g8364-F	AACATACGCCTCATGTCTCG	RT-AALT_g8364-R	AGTCTTCGGGCTTGGGATTG
RT-AALT_g8423-F	ATACTCTCGCTCGGCCAGT	RT-AALT_g8423-R	ACATGCGCAGAAAAGCATC
RT-AALT_g8613-F	GATCGCATCTGGAAGAGCA	RT-AALT_g8613-R	TGACATCATCGGCTTCCAT
RT-AALT_g8799-F	GGGCACTCAGCAAAGTCAA	RT-AALT_g8799-R	GGCAATAGCCAAGTGCTCA
RT-AALT_g912-F	GTCCGACCAGCAAGGCTA	RT-AALT_g912-R	GGTGTTGCTGCGAGGAGT
RT-AALT_g9471-F	TCGCCCACTGCTCACTT	RT-AALT_g9471-R	GAGACTCGCCGATACCC
RT-AALT_g9893-F	TTCATCGTGCTGTCGTCAA	RT-AALT_g9893-R	GCCACCGTGTAAAACAACG

## Sheet: Table S3-MetB
Table S3 The differentially expressed genes (DEGs) between MetB mutant and widetype
Type	Gene	baseMean	log2FoldChange	lfcSE	stat	pvalue	FDR	Pfam_ID	Pfam_Annotation	InterPro_ID	NR_Annotation
Up-regulated	AALT_g11751	170.189	10.3627	1.29476	8.00356	1.20874e-15	2.00644e-14	PF13193	AMP-binding enzyme, C-terminal domain	IPR025110	acyl-CoA synthetase
Up-regulated	AALT_g10363	720.716	9.6103	0.799212	12.0247	2.63483e-33	2.40051e-31	PF00348	Polyprenyl synthetase	IPR000092	terpenoid synthase
Up-regulated	AALT_g11438	187.024	8.64983	1.098	7.87783	3.33109e-15	5.32929e-14				hypothetical protein AA0114_g2693
Up-regulated	AALT_g11172	1781.76	8.64419	0.580215	14.8983	3.38276e-50	1.34577e-47	PF00797	Arylamine N-acetyltransferase	IPR001447	arylamine N-acetyltransferase 2
Up-regulated	AALT_g8639	42.427	8.35827	1.23367	6.77515	1.24275e-11	1.33263e-10	PF00651	BTB/POZ domain	IPR000210	Kelch-like ECH-associated protein 1
Up-regulated	AALT_g11685	38.2105	8.20885	1.23299	6.6577	2.78145e-11	2.83923e-10	PF13521	NadR/Ttd14, AAA domain	IPR038727	putative radical s-adenosyl methionine-like protein 2 protein
Up-regulated	AALT_g3286	4605.65	8.0156	0.507381	15.798	3.21114e-56	1.59687e-53	PF12900	Pyridoxamine 5'-phosphate oxidase-related	IPR024747	5-nitroimidazole antibiotic resistance protein
Up-regulated	AALT_g8714	31.9705	7.9492	1.25006	6.35908	2.02964e-10	1.87781e-09				hypothetical protein AALT_g8714
Up-regulated	AALT_g11947	30.7559	7.89302	1.25414	6.29355	3.10286e-10	2.7907e-09				zinc finger phd-type protein
Up-regulated	AALT_g11757	109.129	7.88731	1.11089	7.09997	1.24784e-12	1.48485e-11	PF14765	Polyketide synthase, dehydratase domain	IPR020807	polyketide synthase
Up-regulated	AALT_g6644	57.1371	7.8216	1.24663	6.27422	3.51396e-10	3.12109e-09	PF07366	Polyketide cyclase SnoaL-like	IPR009959	putative ketosteroid isomerase-like protein
Up-regulated	AALT_g11232	28.6125	7.78863	1.29181	6.02922	1.64749e-09	1.3241e-08	PF13460	NAD(P)-binding domain	IPR016040	NAD(P)-binding protein
Up-regulated	AALT_g10663	28.4902	7.78542	1.24303	6.26327	3.76986e-10	3.3279e-09	PF07690	Major facilitator superfamily	IPR011701	MFS general substrate transporter
Up-regulated	AALT_g2766	282.04	7.65654	0.65012	11.7771	5.12239e-32	4.10307e-30	PF01965	DJ-1/PfpI	IPR002818	class I glutamine amidotransferase-like protein
Up-regulated	AALT_g7037	24.5462	7.56776	1.32707	5.70261	1.17987e-08	8.4423e-08				hypothetical protein AALT_g7037
Up-regulated	AALT_g2765	430.318	7.53887	0.517288	14.5739	4.11996e-48	1.26081e-45	PF07110	EthD domain	IPR009799	ethyl tert-butyl ether degradation EthD
Up-regulated	AALT_g7973	540.518	7.49235	0.657111	11.402	4.08782e-30	2.82013e-28				hypothetical protein AALT_g7973
Up-regulated	AALT_g11066	272.843	7.37393	0.623362	11.8293	2.75468e-32	2.28313e-30				hypothetical protein AALT_g11066
Up-regulated	AALT_g11723	20.9209	7.33619	1.33112	5.51131	3.5617e-08	2.38546e-07				c6 transcription protein
Up-regulated	AALT_g12032	18.8388	7.18526	1.27917	5.61711	1.94173e-08	1.35128e-07	PF00441	Acyl-CoA dehydrogenase/oxidase C-terminal	IPR009075	Aft10-1
Up-regulated	AALT_g6754	18.2952	7.1427	1.28495	5.55876	2.71702e-08	1.85407e-07				hypothetical protein AALT_g6754
Up-regulated	AALT_g883	99.9034	7.14077	1.03711	6.88529	5.76691e-12	6.42652e-11				hypothetical protein AALT_g883
Up-regulated	AALT_g7024	124.973	7.08911	0.790213	8.97115	2.93438e-19	6.92131e-18	PF07690	Major facilitator superfamily	IPR011701	MFS general substrate transporter
Up-regulated	AALT_g3841	3330.94	7.06514	0.415167	17.0176	6.07989e-65	4.83757e-62	PF01596	Class I-like SAM-dependent O-methyltransferase	IPR002935	O-methyltransferas-like protein family 3
Up-regulated	AALT_g11064	210.674	7.03095	0.635346	11.0663	1.82709e-28	1.08489e-26	PF15891	Nucleoside 2-deoxyribosyltransferase-like	IPR039470	hypothetical protein AALT_g11064
Up-regulated	AALT_g3323	3276.06	6.99907	0.49719	14.0773	5.24081e-45	1.25098e-42	PF00152	Aminoacyl-tRNA synthetase, class II (D/K/N)	IPR004364	lysine-tRNA ligase
Up-regulated	AALT_g6043	15.8749	6.93916	1.27766	5.43117	5.59866e-08	3.63745e-07	PF02171	Piwi domain	IPR003165	Piwi-like protein
Up-regulated	AALT_g951	15.5789	6.91463	1.34539	5.13951	2.75461e-07	1.61633e-06	PF01042	YjgF/YER057c/UK114 family	IPR006175	putative L-PSP endoribonuclease family protein Brt1
Up-regulated	AALT_g11992	30.4926	6.90453	1.37331	5.02766	4.96504e-07	2.79386e-06	PF00702	Cation-transporting P-type ATPase, C-terminal	IPR006068	plasma membrane calcium-transporting ATPase 2
Up-regulated	AALT_g6878	14.9365	6.85262	1.2853	5.33152	9.73941e-08	6.14701e-07				hypothetical protein AALT_g6878
Up-regulated	AALT_g11556	14.7352	6.82991	1.33304	5.12356	2.99826e-07	1.75156e-06				hypothetical protein AALT_g11556
Up-regulated	AALT_g11916	49.8433	6.73748	1.06897	6.30279	2.92335e-10	2.63322e-09	PF12311	Protein of unknown function DUF3632	IPR022085	hypothetical protein AALT_g11916
Up-regulated	AALT_g776	4645.05	6.71893	0.444588	15.1127	1.3351e-51	5.49464e-49	PF04446	tRNAHis guanylyltransferase catalytic domain	IPR024956	hypothetical protein CC77DRAFT_1020374
Up-regulated	AALT_g2399	145.875	6.71075	0.654422	10.2545	1.12999e-24	4.60286e-23	PF03483	B3/B4 tRNA-binding domain	IPR005146	B3/B4 tRNA-binding-like protein
Up-regulated	AALT_g6856	98.2547	6.70494	0.909055	7.37573	1.63453e-13	2.12044e-12				hypothetical protein AALT_g6856
Up-regulated	AALT_g11938	26.053	6.68169	1.24713	5.35765	8.43114e-08	5.34958e-07	PF12171	Zinc finger, double-stranded RNA binding	IPR022755	zinc finger protein
Up-regulated	AALT_g11771	13.0666	6.65816	1.3021	5.11339	3.16429e-07	1.83954e-06	PF13088	Sialidase	IPR011040	neuraminidase
Up-regulated	AALT_g8716	138.483	6.64045	0.714987	9.2875	1.57951e-20	4.26505e-19	PF13302	GNAT domain	IPR000182	N-acetyltransferase
Up-regulated	AALT_g4913	69.8581	6.60173	0.911932	7.23928	4.51072e-13	5.60202e-12				putative amino acid permease protein
Up-regulated	AALT_g11123	358.637	6.55932	1.32154	4.96339	6.9275e-07	3.8114e-06	PF08240	Alcohol dehydrogenase, N-terminal	IPR013154	GroES-like protein
Up-regulated	AALT_g10556	23.3277	6.51383	1.30384	4.99588	5.85688e-07	3.24672e-06	PF00550	Phosphopantetheine binding ACP domain	IPR009081	male sterility protein
Up-regulated	AALT_g12017	22.9033	6.49329	1.28203	5.06485	4.08732e-07	2.32739e-06				hypothetical protein AALT_g12017
Up-regulated	AALT_g4880	163.279	6.474	0.712349	9.08825	1.00649e-19	2.48191e-18	PF00561	Alpha/beta hydrolase fold-1	IPR000073	alpha/beta-hydrolase
Up-regulated	AALT_g3564	11.0751	6.42125	1.32105	4.86071	1.16966e-06	6.16874e-06				hypothetical protein AALT_g3564
Up-regulated	AALT_g11068	10.8765	6.39156	1.3515	4.72924	2.25359e-06	1.13297e-05				hypothetical protein AALT_g11068
Up-regulated	AALT_g11366	150.738	6.37938	0.68675	9.28923	1.55412e-20	4.206e-19	PF00106	Short-chain dehydrogenase/reductase SDR	IPR002347	NAD(P)-binding protein
Up-regulated	AALT_g11933	10.6559	6.36277	1.31879	4.82471	1.40205e-06	7.28811e-06	PF03221	HTH CenpB-type DNA-binding domain	IPR006600	putative transposase
Up-regulated	AALT_g4225	14368.6	6.35715	0.491212	12.9418	2.61567e-38	3.28611e-36	PF00266	Aminotransferase class V domain	IPR000192	PLP-dependent transferase
Up-regulated	AALT_g8052	10.5597	6.3501	1.36649	4.64702	3.36771e-06	1.64391e-05				hypothetical protein AALT_g8052
Up-regulated	AALT_g7038	10.4874	6.34388	1.41049	4.49764	6.87134e-06	3.16628e-05	PF05368	NmrA-like domain	IPR008030	NmrA family protein
Up-regulated	AALT_g11925	20.6932	6.34278	1.32012	4.80471	1.54973e-06	7.99657e-06				metal ion binding protein
Up-regulated	AALT_g7922	187.292	6.32459	0.634463	9.96842	2.09539e-23	7.62453e-22	PF00172	Zn(2)-C6 fungal-type DNA-binding domain	IPR001138	fungal specific transcription factor
Up-regulated	AALT_g12015	73.4376	6.25855	0.87678	7.13811	9.46206e-13	1.14533e-11	PF00664	ABC transporter type 1, transmembrane domain	IPR011527	heavy metal tolerance protein precursor
Up-regulated	AALT_g3524	35.4375	6.22995	1.11938	5.56551	2.61383e-08	1.79151e-07				hypothetical protein AALT_g3524
Up-regulated	AALT_g8882	4380.37	6.16292	0.230391	26.7498	1.24189e-157	1.4822e-153	PF13561	Aminotransferase class-III	IPR005814	NAD(P)-binding protein
Up-regulated	AALT_g6982	9.21075	6.15775	1.33103	4.62629	3.72277e-06	1.80395e-05				hypothetical protein AALT_g6982
Up-regulated	AALT_g6351	49.2323	6.13449	0.893525	6.86549	6.62646e-12	7.2824e-11	PF13483			Major Facilitator Superfamily protein
Up-regulated	AALT_g1936	8.93755	6.11287	1.31377	4.6529	3.27294e-06	1.60487e-05	PF01557	Fumarylacetoacetase-like, C-terminal	IPR011234	PREDICTED: fumarylacetoacetate hydrolase domain-containing protein 2 homolog
Up-regulated	AALT_g92	31.4723	6.11004	1.17236	5.21175	1.87064e-07	1.12872e-06	PF06094	Gamma-glutamylcyclotransferase, AIG2-like	IPR009288	AIG2-like family protein
Up-regulated	AALT_g3288	49.0331	6.10425	0.903528	6.75601	1.41839e-11	1.50209e-10	PF00248	NADP-dependent oxidoreductase domain	IPR023210	Aldo/keto reductase
Up-regulated	AALT_g896	8.77323	6.08187	1.33698	4.54896	5.39112e-06	2.52922e-05	PF01328	Chloroperoxidase	IPR000028	Cloroperoxidase
Up-regulated	AALT_g11704	16.6634	6.0265	1.29451	4.65545	3.23282e-06	1.58781e-05				hypothetical protein AALT_g11704
Up-regulated	AALT_g7025	16.466	6.01429	1.31037	4.58978	4.43722e-06	2.12428e-05	PF00172	Zn(2)-C6 fungal-type DNA-binding domain	IPR001138	Sterol regulatory element binding protein, induces transcription of sterol transport and biosyntheti
Up-regulated	AALT_g5028	8.2326	5.99162	1.34359	4.4594	8.21878e-06	3.7198e-05				glycoside hydrolase
Up-regulated	AALT_g1938	8.05566	5.95967	1.40463	4.24287	2.20675e-05	9.2025e-05				putative lignostilbene dioxygenase
Up-regulated	AALT_g4632	15.8893	5.95951	1.26931	4.69507	2.66509e-06	1.32367e-05	PF01753	Zinc finger, MYND-type	IPR002893	alpha/beta-hydrolase
Up-regulated	AALT_g9175	7.99044	5.94627	1.36777	4.34743	1.37744e-05	5.9784e-05				arrestin-like protein
Up-regulated	AALT_g7205	7.72015	5.89768	1.39535	4.22668	2.37165e-05	9.81811e-05	PF13460	NAD(P)-binding domain	IPR016040	NAD(P)-binding protein
Up-regulated	AALT_g84	1847.36	5.88174	0.371821	15.8187	2.31111e-56	1.19927e-53	PF04299	Transcriptional regulator PAI 2-type	IPR007396	negative transcriptional regulator
Up-regulated	AALT_g10194	15.0092	5.87696	1.29779	4.52844	5.94197e-06	2.75514e-05				Methyltransferase CmcJ
Up-regulated	AALT_g6501	108.2	5.852	0.834944	7.00886	2.4027e-12	2.79223e-11	PF01370	NAD-dependent epimerase/dehydratase	IPR001509	dihydroflavonol-4-reductase
Up-regulated	AALT_g10294	7.44971	5.84635	1.357	4.30829	1.64523e-05	7.05815e-05				hypothetical protein AALT_g10294
Up-regulated	AALT_g6995	14.5688	5.83462	1.27268	4.58453	4.55012e-06	2.17484e-05	PF01734	Patatin-like phospholipase domain	IPR002641	putative Calcium-independent phospholipase A2-gamma
Up-regulated	AALT_g6411	7.37199	5.83325	1.344	4.34022	1.4234e-05	6.15739e-05				hypothetical protein CC77DRAFT_1065418
Up-regulated	AALT_g10447	116.346	5.81898	0.738046	7.8843	3.16299e-15	5.06716e-14	PF08240	Alcohol dehydrogenase, N-terminal	IPR013154	GroES-like protein
Up-regulated	AALT_g11063	26.2581	5.79931	1.11824	5.18613	2.14713e-07	1.28516e-06	PF00933	Glycoside hydrolase, family 3, N-terminal	IPR001764	glycoside hydrolase
Up-regulated	AALT_g4029	7.0988	5.77744	1.43441	4.02773	5.63171e-05	0.000216332				hypothetical protein AALT_g4029
Up-regulated	AALT_g1149	89.6754	5.7616	0.645293	8.92865	4.31244e-19	9.82557e-18	PF18566	Linalool dehydratase/isomerase	IPR041411	hypothetical protein AALT_g1149
Up-regulated	AALT_g4119	6.93731	5.74202	1.40199	4.09563	4.21024e-05	0.000166443	PF00069	Protein kinase domain	IPR000719	hypothetical protein AALT_g4119
Up-regulated	AALT_g3899	24.5097	5.74169	1.15401	4.97543	6.51026e-07	3.59223e-06				hypothetical protein AALT_g3899
Up-regulated	AALT_g2736	69.3619	5.66445	0.713261	7.94163	1.99542e-15	3.2446e-14				hypothetical protein AA0115_g10641
Up-regulated	AALT_g7932	6.52694	5.65847	1.35874	4.16451	3.12026e-05	0.000126496				c2h2 finger-like protein
Up-regulated	AALT_g11810	6.52409	5.65545	1.47498	3.83426	0.000125941	0.000453427	PF15891	Nucleoside 2-deoxyribosyltransferase-like	IPR039470	hypothetical protein AALT_g11810
Up-regulated	AALT_g11945	6.52403	5.65438	1.38499	4.0826	4.45341e-05	0.00017484				hypothetical protein AALT_g11945
Up-regulated	AALT_g11713	6.44916	5.64363	1.37925	4.0918	4.28037e-05	0.000169104				hypothetical protein AALT_g11713
Up-regulated	AALT_g6481	1806.04	5.611	0.414415	13.5396	9.13423e-42	1.53545e-39	PF08719	NADAR	IPR012816	DUF1768-like protein
Up-regulated	AALT_g10233	6.31303	5.60532	1.50635	3.72113	0.000198335	0.000681776	PF00149	Calcineurin-like phosphoesterase domain, ApaH type	IPR004843	Ser/Thr protein phosphatase family protein
Up-regulated	AALT_g6855	1090.36	5.59928	0.511068	10.956	6.21634e-28	3.43482e-26				NAD(P)-binding protein
Up-regulated	AALT_g11715	6.28186	5.59769	1.44584	3.87158	0.000108131	0.000394662				hypothetical protein AALT_g11715
Up-regulated	AALT_g4813	12.3778	5.59481	1.30076	4.3012	1.69875e-05	7.26689e-05	PF13520	Amino acid/polyamine transporter I	IPR002293	amino acid transporter
Up-regulated	AALT_g9166	89.4035	5.59387	0.781992	7.15336	8.46794e-13	1.03022e-11				hypothetical protein AALT_g9166
Up-regulated	AALT_g11726	34.8584	5.58867	0.943443	5.92369	3.14788e-09	2.43803e-08				hypothetical protein AALT_g11726
Up-regulated	AALT_g8645	912.03	5.58551	0.414534	13.4742	2.21865e-41	3.48415e-39	PF01137	RNA 3'-terminal phosphate cyclase domain	IPR023797	RNA 3&apos;-terminal phosphate cyclase
Up-regulated	AALT_g11004	22.1904	5.57507	1.0994	5.07101	3.95707e-07	2.26182e-06	PF06985	Heterokaryon incompatibility	IPR010730	hypothetical protein AA0121_g12544
Up-regulated	AALT_g2726	64.4438	5.57221	0.771958	7.21828	5.26495e-13	6.51162e-12	PF06985	Heterokaryon incompatibility	IPR010730	uncharacterized protein AALT_g2726
Up-regulated	AALT_g7911	12.0279	5.5513	1.28261	4.32811	1.50393e-05	6.49164e-05				hypothetical protein AALT_g7911
Up-regulated	AALT_g8151	6.01736	5.54285	1.36928	4.04799	5.16595e-05	0.000199856				hypothetical protein AALT_g8151
Up-regulated	AALT_g11940	5.96782	5.52845	1.39343	3.96751	7.26287e-05	0.000272947				hypothetical protein AALT_g11940
Up-regulated	AALT_g5279	5.85307	5.497	1.43588	3.82831	0.000129027	0.00046286				hypothetical protein AALT_g5279
Up-regulated	AALT_g4989	11.1067	5.43943	1.29979	4.18484	2.85369e-05	0.00011652				cytochrome p450 protein
Up-regulated	AALT_g1839	11.1176	5.43504	1.28878	4.21721	2.47348e-05	0.000102113				hypothetical protein AALT_g1839
Up-regulated	AALT_g2006	5.44273	5.39764	1.42545	3.78663	0.000152705	0.000537779				hypothetical protein AALT_g2006
Up-regulated	AALT_g749	387.581	5.39325	0.534802	10.0846	6.46496e-24	2.43405e-22	PF00144	Beta-lactamase-related	IPR001466	beta-lactamase/transpeptidase-like protein
Up-regulated	AALT_g11688	359.085	5.38736	0.426032	12.6454	1.18576e-36	1.3351e-34	PF00651	BTB/POZ domain	IPR000210	hypothetical protein AALT_g11688
Up-regulated	AALT_g10198	174.884	5.36734	0.512356	10.4758	1.11598e-25	4.91486e-24	PF11374	Protein of unknown function DUF3176	IPR021514	hypothetical protein AALT_g10198
Up-regulated	AALT_g7935	18.5344	5.35181	1.26306	4.23717	2.26353e-05	9.41299e-05	PF04389	Peptidase M28	IPR007484	vacuolar protein sorting-associated protein 70
Up-regulated	AALT_g2770	155.07	5.35144	0.527539	10.1442	3.5176e-24	1.34992e-22	PF07993	Male sterility, NAD-binding	IPR013120	NAD dependent epimerase/dehydratase family protein
Up-regulated	AALT_g11734	46.5475	5.33936	0.876187	6.09386	1.10221e-09	9.11004e-09	PF01266	FAD dependent oxidoreductase	IPR006076	FAD dependent oxidoreductase
Up-regulated	AALT_g11173	5.20344	5.33337	1.39464	3.82419	0.000131201	0.000468687	PF06985	Heterokaryon incompatibility	IPR010730	major facilitator superfamily transporter
Up-regulated	AALT_g835	1446.99	5.3331	0.364191	14.6437	1.47871e-48	4.76985e-46	PF13302	GNAT domain	IPR000182	acyl-CoA N-acyltransferase
Up-regulated	AALT_g6879	5.16944	5.32029	1.404	3.78937	0.000151029	0.000532189				hypothetical protein AA0120_g8792
Up-regulated	AALT_g2759	10.1792	5.30781	1.29802	4.08915	4.32948e-05	0.000170705				hypothetical protein AALT_g2759
Up-regulated	AALT_g6893	5.10724	5.30542	1.43593	3.69477	0.000220085	0.000748994				hypothetical protein AALT_g6893
Up-regulated	AALT_g11902	5.02646	5.28091	1.39561	3.78395	0.000154357	0.000542958				hypothetical protein AALT_g11902
Up-regulated	AALT_g6757	177.305	5.26545	0.550228	9.56958	1.07338e-21	3.26805e-20	PF09347	Domain of unknown function DUF1989	IPR018959	protein of unknown function DUF1989
Up-regulated	AALT_g10053	4.9486	5.26153	1.45061	3.62711	0.000286609	0.00095443				hypothetical protein AALT_g10053
Up-regulated	AALT_g11728	44.0615	5.24611	0.789481	6.64501	3.03202e-11	3.07453e-10				hypothetical protein AALT_g11728
Up-regulated	AALT_g2961	4.8991	5.2444	1.40591	3.73025	0.000191291	0.00065946				hypothetical protein AALT_g2961
Up-regulated	AALT_g6069	18.2038	5.23673	1.17196	4.46837	7.88193e-06	3.58095e-05				hypothetical protein AALT_g6069
Up-regulated	AALT_g884	4.87774	5.23376	1.6805	3.11442	0.0018431	0.00512639	PF00561	Alpha/beta hydrolase fold-1	IPR000073	hypothetical protein AALT_g884
Up-regulated	AALT_g12037	54.2501	5.22556	0.776041	6.73361	1.65505e-11	1.73729e-10	PF00135	Carboxylesterase, type B	IPR002018	putative carboxylesterase, type b
Up-regulated	AALT_g6382	2238.19	5.22302	0.357992	14.5898	3.26341e-48	1.02497e-45	PF13302	GNAT domain	IPR000182	ribosomal-protein-alanine acetyltransferase
Up-regulated	AALT_g11778	9.73002	5.22145	1.38384	3.77315	0.000161197	0.000564688	PF00083	Major facilitator, sugar transporter-like	IPR005828	general substrate transporter
Up-regulated	AALT_g837	50.3173	5.19096	1.63738	3.17029	0.00152289	0.00431317				hypothetical protein AALT_g837
Up-regulated	AALT_g7047	9.37976	5.18795	1.31578	3.94288	8.05089e-05	0.000300461	PF00664	ABC transporter type 1, transmembrane domain	IPR011527	P-loop containing nucleoside triphosphate hydrolase protein
Up-regulated	AALT_g1496	1365.51	5.17902	0.530263	9.76689	1.56179e-22	5.2507e-21	PF00561	Alpha/beta hydrolase fold-1	IPR000073	homoserine O-acetyltransferase
Up-regulated	AALT_g3445	4.67537	5.17655	1.44491	3.5826	0.000340185	0.00111493	PF05368	NmrA-like domain	IPR008030	NAD(P)-binding protein
Up-regulated	AALT_g952	17.7435	5.17236	1.14023	4.53623	5.72695e-06	2.66165e-05				Diaminopimelate epimerase-like protein
Up-regulated	AALT_g7804	4.59758	5.15589	1.44457	3.56915	0.000358148	0.00116821				hypothetical protein AALT_g7804
Up-regulated	AALT_g2631	4.61028	5.15378	1.42966	3.6049	0.000312273	0.00103098	PF07690	Major facilitator superfamily	IPR011701	MFS general substrate transporter
Up-regulated	AALT_g11937	4.61025	5.15377	1.42966	3.6049	0.000312272	0.00103098	PF00443	Peptidase C19, ubiquitin carboxyl-terminal hydrolase	IPR001394	hypothetical protein AALT_g11937
Up-regulated	AALT_g11073	153.824	5.14688	0.467616	11.0066	3.55074e-28	2.02524e-26				hypothetical protein AALT_g11073
Up-regulated	AALT_g5180	4.56358	5.14129	1.41582	3.63131	0.000281981	0.000940857				hypothetical protein AALT_g5180
Up-regulated	AALT_g11017	4.57627	5.14117	1.53534	3.34855	0.000812366	0.00245148				histone-lysine N-methyltransferase, H3 lysine-36 specific
Up-regulated	AALT_g1391	42.4457	5.14022	0.74895	6.86323	6.73198e-12	7.39155e-11				glycoside hydrolase
Up-regulated	AALT_g6738	17.0571	5.13932	1.41944	3.62066	0.00029385	0.000975819	PF07690	Major facilitator superfamily	IPR011701	putative caffeine resistance protein 5
Up-regulated	AALT_g11722	4.57332	5.13838	1.63264	3.14729	0.00164793	0.00463541				hypothetical protein AALT_g11722
Up-regulated	AALT_g1723	62.5823	5.13055	1.49263	3.43726	0.000587621	0.00183401	PF00857	Isochorismatase-like	IPR000868	Isochorismatase hydrolase
Up-regulated	AALT_g4695	8.99766	5.12765	1.35282	3.79035	0.000150437	0.000530263	PF13577	SnoaL-like domain	IPR037401	snoal-like-like protein
Up-regulated	AALT_g5801	522.171	5.12459	0.514306	9.96409	2.18864e-23	7.92631e-22	PF00004	ATPase, AAA-type, core	IPR003959	P-loop containing nucleoside triphosphate hydrolase protein
Up-regulated	AALT_g845	4.49849	5.11872	1.4961	3.42136	0.000623078	0.00193204				hypothetical protein AALT_g845
Up-regulated	AALT_g9176	4.48283	5.11414	1.47568	3.46562	0.000529013	0.00166502	PF00561	Alpha/beta hydrolase fold-1	IPR000073	hydrolase
Up-regulated	AALT_g1899	221.501	5.1084	0.453713	11.2591	2.08876e-29	1.33312e-27	PF00857	Isochorismatase-like	IPR000868	Isochorismatase hydrolase
Up-regulated	AALT_g12039	8.89951	5.10648	1.31299	3.8892	0.000100574	0.000369451	PF00107	Alcohol dehydrogenase, C-terminal	IPR013149	GroES-like protein
Up-regulated	AALT_g2395	15.8746	5.08625	1.13681	4.47415	7.67168e-06	3.49605e-05				hypothetical protein AALT_g2395
Up-regulated	AALT_g4030	4.38664	5.0817	1.46448	3.46996	0.000520533	0.00164006	PF06985	Heterokaryon incompatibility	IPR010730	HET domain protein
Up-regulated	AALT_g11990	4.38365	5.07873	1.62867	3.11833	0.00181881	0.00506484				hypothetical protein AALT_g11990
Up-regulated	AALT_g8310	441.317	5.07812	0.479791	10.584	3.53398e-26	1.61602e-24	PF00282	Pyridoxal phosphate-dependent decarboxylase	IPR002129	aromatic-L-amino-acid decarboxylase
Up-regulated	AALT_g6608	122.45	5.0779	0.539434	9.4134	4.80361e-21	1.36721e-19				hypothetical protein CC77DRAFT_1098343
Up-regulated	AALT_g4933	4.32731	5.06999	1.48842	3.4063	0.000658501	0.00203238				hypothetical protein CC77DRAFT_1006144
Up-regulated	AALT_g4618	288.107	5.06121	0.477862	10.5914	3.26797e-26	1.50592e-24	PF00646	F-box domain	IPR001810	hypothetical protein AALT_g4618
Up-regulated	AALT_g8302	4.2961	5.05962	1.5759	3.21063	0.00132446	0.00380809				hypothetical protein AALT_g8302
Up-regulated	AALT_g11476	228.814	5.05875	0.604093	8.37412	5.56389e-17	1.03435e-15	PF03747	ADP-ribosylation/Crystallin J1	IPR005502	ADP-ribosylglycohydrolase family protein
Up-regulated	AALT_g11710	4.26207	5.04592	1.48501	3.39789	0.000679066	0.00208668	PF00628	Zinc finger, PHD-finger	IPR019787	hypothetical protein AA0119_g13408
Up-regulated	AALT_g11883	23.3241	5.02883	0.929902	5.40792	6.37622e-08	4.09581e-07				hypothetical protein AALT_g11883
Up-regulated	AALT_g11935	4.2096	5.02027	1.52198	3.29851	0.000972006	0.00288078				hypothetical protein AALT_g11935
Up-regulated	AALT_g6547	4.19412	5.01616	1.56674	3.20165	0.00136644	0.00390341				ribosomal protein L2
Up-regulated	AALT_g2760	36.3375	4.97544	0.771031	6.45297	1.09678e-10	1.04303e-09				hypothetical protein AALT_g2760
Up-regulated	AALT_g6421	196.407	4.9719	0.477421	10.4141	2.13872e-25	9.2484e-24	PF03060	Nitronate monooxygenase	IPR004136	2-nitropropane dioxygenase precursor
Up-regulated	AALT_g9170	21.4161	4.96243	1.01291	4.8992	9.62263e-07	5.1593e-06	PF04479	RTA-like protein	IPR007568	RTA1-like protein
Up-regulated	AALT_g10368	4.03555	4.96088	1.46837	3.37851	0.000728809	0.00222293	PF11790	Uncharacterised protein family, glycosyl hydrolase catalytic domain	IPR024655	glycoside hydrolase
Up-regulated	AALT_g469	2262.86	4.94411	0.558999	8.84458	9.18719e-19	2.04952e-17	PF08487	VIT domain	IPR013694	von willebrand-like protein
Up-regulated	AALT_g6745	3315.24	4.93642	0.361475	13.6563	1.85064e-42	3.50594e-40	PF01680	PdxS/SNZ N-terminal domain	IPR033755	vitamin B6 biosynthesis protein
Up-regulated	AALT_g10124	14.2623	4.92694	1.13496	4.34108	1.41783e-05	6.13872e-05				hypothetical protein AALT_g10124
Up-regulated	AALT_g4301	7.93401	4.92011	1.36904	3.59384	0.00032584	0.00107221				hypothetical protein AALT_g4301
Up-regulated	AALT_g3429	7.83092	4.91746	1.35381	3.63232	0.000280888	0.00093747	PF01476	LysM domain	IPR018392	hypothetical protein AA0120_g2707
Up-regulated	AALT_g1442	206.882	4.9051	0.495367	9.90195	4.08229e-23	1.45006e-21	PF00561	Alpha/beta hydrolase fold-1	IPR000073	alpha/beta-hydrolase
Up-regulated	AALT_g11717	3.85856	4.89406	1.54097	3.17595	0.00149345	0.0042338				hypothetical protein AALT_g11717
Up-regulated	AALT_g4742	262.656	4.8905	0.629532	7.76848	7.9433e-15	1.21387e-13	PF00775	Intradiol ring-cleavage dioxygenase, C-terminal	IPR000627	putative GPI anchored dioxygenase
Up-regulated	AALT_g8181	3.84303	4.88846	1.51303	3.23091	0.00123396	0.00357893				hypothetical protein AALT_g8181
Up-regulated	AALT_g7052	90.5812	4.88713	0.521307	9.37477	6.93267e-21	1.9287e-19				NmrA-like family protein
Up-regulated	AALT_g11419	339.932	4.87995	0.363425	13.4277	4.16315e-41	6.37016e-39	PF00291	Pyridoxal-phosphate dependent enzyme	IPR001926	tryptophan synthase beta subunit-like PLP-dependent enzyme
Up-regulated	AALT_g11936	3.71562	4.84015	1.51971	3.18492	0.00144795	0.00411753	PF12937	F-box domain	IPR001810	hypothetical protein AALT_g11936
Up-regulated	AALT_g181	113.804	4.83302	0.542196	8.91378	4.93213e-19	1.12124e-17	PF07690	Major facilitator superfamily	IPR011701	allantoate transport protein
Up-regulated	AALT_g9172	7.35242	4.82393	1.32864	3.63073	0.000282619	0.000942193				hypothetical protein AALT_g9172
Up-regulated	AALT_g9179	33.0373	4.81431	0.740775	6.49902	8.08431e-11	7.83804e-10				rta1-like protein
Up-regulated	AALT_g11572	20.6979	4.81109	0.951076	5.05857	4.22406e-07	2.40067e-06				hypothetical protein AALT_g11572
Up-regulated	AALT_g2322	3.62225	4.80838	1.48878	3.22974	0.00123904	0.00359192	PF11807	Mycotoxin biosynthesis protein UstYa-like	IPR021765	hypothetical protein AALT_g2322
Up-regulated	AALT_g2617	3.62229	4.80836	1.46982	3.2714	0.00107017	0.00314284	PF06985	Heterokaryon incompatibility	IPR010730	HET-like protein
Up-regulated	AALT_g3898	3.54444	4.7814	1.53916	3.10651	0.00189312	0.00524596	PF06985	Heterokaryon incompatibility	IPR010730	putative ankyrin repeat-containing protein
Up-regulated	AALT_g4679	135.085	4.77615	0.493805	9.67213	3.96039e-22	1.25711e-20	PF00107	Alcohol dehydrogenase, C-terminal	IPR013149	GroES-like protein
Up-regulated	AALT_g9982	172.08	4.77561	0.445732	10.7141	8.74231e-27	4.31155e-25	PF12417	Protein of unknown function DUF3669, zinc finger protein	IPR022137	hypothetical protein AALT_g9982
Up-regulated	AALT_g3563	1685.86	4.74517	0.407928	11.6324	2.82146e-31	2.10463e-29				N-acetyltransferase
Up-regulated	AALT_g3551	12.5693	4.74444	1.19583	3.96749	7.26334e-05	0.000272947	PF07690	Major facilitator superfamily	IPR011701	MFS general substrate transporter
Up-regulated	AALT_g5427	68.5008	4.7291	0.624123	7.5772	3.531e-14	4.98138e-13	PF01285	TEA/ATTS domain	IPR000818	TEA domain family member 1/3/4
Up-regulated	AALT_g8928	3.42981	4.72822	1.70461	2.77379	0.00554081	0.0135901				hypothetical protein AALT_g8928
Up-regulated	AALT_g11062	88.9364	4.72798	0.524473	9.01471	1.97384e-19	4.73048e-18	PF00067	Cytochrome P450	IPR001128	Cytochrome P450, E-class, group I
Up-regulated	AALT_g7960	58.7014	4.69535	0.665938	7.05073	1.77981e-12	2.08664e-11				hypothetical protein AALT_g7960
Up-regulated	AALT_g1909	3.32084	4.68752	1.52045	3.08297	0.00204944	0.00562172	PF00106	Short-chain dehydrogenase/reductase SDR	IPR002347	PREDICTED: short-chain dehydrogenase TIC 32, chloroplastic-like
Up-regulated	AALT_g10190	6.71256	4.68612	1.351	3.46863	0.00052311	0.00164775				nucleoside-diphosphate-sugar epimerase
Up-regulated	AALT_g748	6.6803	4.68318	1.41259	3.31531	0.00091541	0.00272931				hypothetical protein AALT_g748
Up-regulated	AALT_g6205	6.71945	4.66808	1.43193	3.25998	0.00111419	0.00326167	PF00106	Short-chain dehydrogenase/reductase SDR	IPR002347	NAD(P)-binding protein
Up-regulated	AALT_g11140	81.9697	4.66536	0.580218	8.04069	8.93351e-16	1.49749e-14				hypothetical protein AALT_g11140
Up-regulated	AALT_g10211	6.57266	4.65909	1.44591	3.22225	0.0012719	0.00367468				hypothetical protein AALT_g10211
Up-regulated	AALT_g8247	1653.97	4.64554	0.375447	12.3733	3.64305e-35	3.81402e-33	PF00185	Aspartate/ornithine carbamoyltransferase, Asp/Orn-binding domain	IPR006131	ornithine carbamoyltransferase
Up-regulated	AALT_g3727	3.22453	4.64384	1.52466	3.04581	0.00232051	0.0062574				phthalate transporter
Up-regulated	AALT_g11217	6.43136	4.63402	1.36092	3.40506	0.000661497	0.00204004	PF06985	Heterokaryon incompatibility	IPR010730	hypothetical protein AA0116_g13236
Up-regulated	AALT_g11720	12.5286	4.62907	1.17776	3.93038	8.481e-05	0.000315231	PF03006	AdipoR/Haemolysin-III-related	IPR004254	telomerase-binding protein est1a protein
Up-regulated	AALT_g534	3.2061	4.62877	1.52887	3.02759	0.00246515	0.00659826	PF13639	Zinc finger, RING-type	IPR001841	uncharacterized protein AALT_g534
Up-regulated	AALT_g12018	12.1679	4.62441	1.21563	3.80414	0.0001423	0.000503963	PF00122	Cation-transporting P-type ATPase, N-terminal	IPR004014	plasma membrane calcium-transporting ATPase 2
Up-regulated	AALT_g2735	62.3553	4.62158	0.604042	7.65109	1.99277e-14	2.88988e-13				hypothetical protein AALT_g2735
Up-regulated	AALT_g11318	3.17496	4.61668	1.50609	3.06534	0.00217421	0.00590964	PF09792	Ubiquitin 3 binding protein But2, C-terminal	IPR018620	hypothetical protein CC77DRAFT_1074313
Up-regulated	AALT_g10396	3.15941	4.61076	1.50217	3.06939	0.00214496	0.00584745				hypothetical protein AALT_g10396
Up-regulated	AALT_g8657	11.6234	4.6079	1.23085	3.74367	0.000181352	0.000628284				hypothetical protein AALT_g8657
Up-regulated	AALT_g11117	3.14387	4.60483	1.51683	3.03583	0.00239878	0.00644516				hypothetical protein AALT_g11117
Up-regulated	AALT_g12016	17.2318	4.60367	1.00332	4.58845	4.46556e-06	2.13698e-05	PF00664	ABC transporter type 1, transmembrane domain	IPR011527	heavy metal tolerance protein precursor
Up-regulated	AALT_g2153	3.11269	4.59254	1.55547	2.95251	0.00315204	0.00820313	PF00135	Carboxylesterase, type B	IPR002018	alpha/beta-hydrolase
Up-regulated	AALT_g10273	6.25142	4.58557	1.37549	3.33377	0.00085677	0.00257506				hypothetical protein AALT_g10273
Up-regulated	AALT_g3590	621.621	4.58506	0.404009	11.3489	7.51056e-30	5.06432e-28	PF02615	Malate/L-lactate dehydrogenase-like	IPR003767	malate dehydrogenase
Up-regulated	AALT_g6390	33.442	4.5838	0.878777	5.21611	1.82716e-07	1.1036e-06				hypothetical protein AALT_g6390
Up-regulated	AALT_g5791	2378.66	4.58211	0.534632	8.57058	1.02964e-17	2.05498e-16	PF13302	GNAT domain	IPR000182	hypothetical protein AALT_g5791
Up-regulated	AALT_g6106	1532.97	4.58149	0.354099	12.9385	2.73083e-38	3.39505e-36	PF00682	Pyruvate carboxyltransferase	IPR000891	2-isopropylmalate synthase
Up-regulated	AALT_g4298	6.22433	4.5809	1.45213	3.15462	0.0016071	0.00453123				hypothetical protein AALT_g4298
Up-regulated	AALT_g10152	3.09425	4.57706	1.54087	2.97045	0.00297364	0.00778981				hypothetical protein AALT_g10152
Up-regulated	AALT_g1113	707.501	4.57554	0.48722	9.39112	5.93649e-21	1.66319e-19	PF13419	Haloacid dehalogenase-like hydrolase	IPR041492	HAD-like protein
Up-regulated	AALT_g6286	3.0476	4.55843	1.53089	2.97762	0.00290491	0.00764333				hypothetical protein CC77DRAFT_1091657
Up-regulated	AALT_g7923	16.7986	4.55519	1.11866	4.07201	4.66086e-05	0.00018167				hypothetical protein AALT_g7923
Up-regulated	AALT_g11187	3.01652	4.54577	1.62578	2.79606	0.00517305	0.0127827				hypothetical protein AALT_g11187
Up-regulated	AALT_g4130	6.10389	4.54281	1.48343	3.06236	0.00219598	0.00595659	PF01328	Chloroperoxidase	IPR000028	Cloroperoxidase
Up-regulated	AALT_g6534	10.9442	4.53616	1.16617	3.88978	0.000100334	0.000368685	PF00187	Chitin-binding, type 1	IPR001002	chitin binding protein
Up-regulated	AALT_g11439	102.927	4.53385	0.481819	9.40985	4.96837e-21	1.40515e-19				hypothetical protein AALT_g11439
Up-regulated	AALT_g2764	71.5221	4.51973	0.695282	6.50058	8.00127e-11	7.77015e-10				hypothetical protein AALT_g2764
Up-regulated	AALT_g5253	2.96685	4.51705	1.55697	2.90117	0.00371768	0.00951952				hypothetical protein CC77DRAFT_1005824
Up-regulated	AALT_g634	2.96685	4.51705	1.55697	2.90117	0.00371768	0.00951952				hypothetical protein AALT_g634
Up-regulated	AALT_g6355	27.8978	4.5135	0.991454	4.55241	5.30359e-06	2.49206e-05				asparagine synthetase
Up-regulated	AALT_g9207	16.2762	4.50325	0.985292	4.57048	4.86619e-06	2.3056e-05	PF06985	Heterokaryon incompatibility	IPR010730	hypothetical protein AALT_g9207
Up-regulated	AALT_g10353	1382.68	4.4994	0.528666	8.51086	1.72649e-17	3.3891e-16	PF12311	Protein of unknown function DUF3632	IPR022085	hypothetical protein AALT_g10353
Up-regulated	AALT_g11774	10.7839	4.49834	1.19119	3.77634	0.000159147	0.00055849	PF05368	NmrA-like domain	IPR008030	NAD(P)-binding protein
Up-regulated	AALT_g11455	2.88901	4.48418	1.64299	2.72928	0.0063472	0.0152699				hypothetical protein AALT_g11455
Up-regulated	AALT_g11991	10.3811	4.47919	1.2234	3.66127	0.000250972	0.000845428				cysteine-rich secretory protein family-like protein
Up-regulated	AALT_g10700	378.013	4.47725	0.304964	14.6813	8.50022e-49	2.81806e-46				hypothetical protein CC77DRAFT_360341
Up-regulated	AALT_g1718	2911.88	4.47221	0.463637	9.64592	5.11522e-22	1.61082e-20	PF01118	Semialdehyde dehydrogenase, NAD-binding	IPR000534	aspartate-semialdehyde dehydrogenase
Up-regulated	AALT_g9913	2.8706	4.46786	1.57401	2.83851	0.00453241	0.0113381				hypothetical protein CC77DRAFT_1099230
Up-regulated	AALT_g11067	5.80242	4.46741	1.40985	3.16872	0.00153111	0.00433541	PF01565	FAD linked oxidase, N-terminal	IPR006094	hypothetical protein AALT_g11067
Up-regulated	AALT_g6010	294.355	4.46339	0.463665	9.62633	6.1901e-22	1.92393e-20				hypothetical protein AALT_g6010
Up-regulated	AALT_g11008	5.87143	4.46002	1.44695	3.08237	0.00205361	0.00563055				hypothetical protein AALT_g11008
Up-regulated	AALT_g2410	449.99	4.45924	0.647781	6.88386	5.8253e-12	6.48554e-11	PF00005	ABC transporter-like	IPR003439	ABC transporter
Up-regulated	AALT_g3970	340.489	4.44391	0.594534	7.47461	7.74335e-14	1.04662e-12				hypothetical protein CC77DRAFT_300580
Up-regulated	AALT_g1946	112.622	4.44315	0.461664	9.62421	6.31925e-22	1.94884e-20	PF15508	Acid ceramidase, N-terminal	IPR029130	major facilitator superfamily
Up-regulated	AALT_g11462	2.80831	4.44107	1.67152	2.6569	0.00788624	0.0185098				triacylglycerol lipase-like protein
Up-regulated	AALT_g10471	21.1418	4.43655	0.865792	5.12426	2.98703e-07	1.7467e-06	PF14226	Non-haem dioxygenase N-terminal domain	IPR026992	2OG-Fe(II) oxygenase family oxidoreductase
Up-regulated	AALT_g2767	48.8694	4.42865	0.68358	6.47861	9.25693e-11	8.88114e-10				hypothetical protein AALT_g2767
Up-regulated	AALT_g9534	2.77725	4.42745	1.5462	2.86344	0.00419069	0.0105809				hypothetical protein AALT_g9534
Up-regulated	AALT_g5268	30.6634	4.42378	0.8805	5.02417	5.05613e-07	2.8411e-06	PF01644	Fungal chitin synthase	IPR004834	glycosyltransferase family 2 protein
Up-regulated	AALT_g5120	2.77434	4.4175	1.62256	2.72255	0.00647804	0.0155502				glutathione S-transferase
Up-regulated	AALT_g1710	10.2346	4.41447	1.18198	3.73482	0.000187851	0.000648915				ABC1-like protein
Up-regulated	AALT_g3533	5.56497	4.41258	1.48261	2.97623	0.00291819	0.0076732				hypothetical protein AALT_g3533
Up-regulated	AALT_g11082	2.75877	4.41007	1.59708	2.76133	0.0057566	0.0140501	PF03006	AdipoR/Haemolysin-III-related	IPR004254	hypothetical protein AALT_g11082
Up-regulated	AALT_g5659	2.74321	4.40283	1.57879	2.78874	0.00529135	0.0130507				hypothetical protein AALT_g5659
Up-regulated	AALT_g8680	25.5638	4.39272	0.800994	5.48409	4.15606e-08	2.76492e-07				hypothetical protein AALT_g8680
Up-regulated	AALT_g4005	143.804	4.37222	0.450535	9.70449	2.88507e-22	9.33152e-21	PF01470	Peptidase C15, pyroglutamyl peptidase I-like	IPR016125	peptidase C15, pyroglutamyl peptidase I-like protein
Up-regulated	AALT_g11163	10.2726	4.36931	1.21438	3.59797	0.000320712	0.0010565	PF06985	Heterokaryon incompatibility	IPR010730	hypothetical protein AALT_g11163
Up-regulated	AALT_g2020	2.66544	4.36777	1.57246	2.77766	0.00547524	0.0134542				hypothetical protein AALT_g2020
Up-regulated	AALT_g11065	2.67808	4.36605	1.70866	2.55525	0.0106112	0.0240494	PF00134	Cyclin, N-terminal	IPR006671	hypothetical protein AALT_g11065
Up-regulated	AALT_g6835	3092.98	4.35812	0.325966	13.3699	9.07012e-41	1.37028e-38	PF00389	D-isomer specific 2-hydroxyacid dehydrogenase, catalytic domain	IPR006139	D-3-phosphoglycerate dehydrogenase
Up-regulated	AALT_g8804	15.5412	4.35688	1.01929	4.27442	1.91639e-05	8.08775e-05				nucleic acid binding protein
Up-regulated	AALT_g9265	2.63431	4.35342	1.59053	2.73708	0.0061987	0.0149521	PF08631	Meiosis specific protein Spo22/ZIP4/TEX11	IPR013940	SPO22-like protein
Up-regulated	AALT_g9558	9.63622	4.34962	1.20834	3.59967	0.000318621	0.00105077				FAD/NAD(P)-binding domain-containing protein
Up-regulated	AALT_g7006	32.6228	4.3472	0.810931	5.36075	8.2879e-08	5.26149e-07				RmlC-like cupin
Up-regulated	AALT_g2725	5.32689	4.34382	1.38624	3.13353	0.00172719	0.00482876	PF07470	Glycosyl hydrolase, family 88	IPR010905	Six-hairpin glycosidase
Up-regulated	AALT_g11257	14.4236	4.34211	1.06601	4.07325	4.63609e-05	0.000181	PF06985	Heterokaryon incompatibility	IPR010730	HET-like protein
Up-regulated	AALT_g4669	188.718	4.33715	0.447488	9.69222	3.25386e-22	1.04395e-20	PF00106	Short-chain dehydrogenase/reductase SDR	IPR002347	hypothetical protein AA0111_g11840
Up-regulated	AALT_g11583	19.1181	4.33474	0.860477	5.0376	4.7141e-07	2.65766e-06	PF03055	Carotenoid oxygenase	IPR004294	Beta-carotene 15,15&apos;-monooxygenase
Up-regulated	AALT_g11976	33.3113	4.33326	0.690962	6.27134	3.57946e-10	3.1692e-09				putative cell wall integrity and stress response component
Up-regulated	AALT_g1162	53.2662	4.32406	0.712086	6.07238	1.26026e-09	1.02952e-08	PF00248	NADP-dependent oxidoreductase domain	IPR023210	hypothetical protein AALT_g1162
Up-regulated	AALT_g5325	2.56919	4.31297	1.64226	2.62624	0.00863333	0.0200464				uncharacterized protein AALT_g5325
Up-regulated	AALT_g9961	9.7815	4.30592	1.1625	3.704	0.000212223	0.00072513	PF09056	Phospholipase A2, prokaryotic/fungal	IPR015141	hypothetical protein AALT_g9961
Up-regulated	AALT_g2997	5.15451	4.3042	1.39002	3.0965	0.00195822	0.00539879	PF00331	Glycoside hydrolase family 10 domain	IPR001000	glycoside hydrolase
Up-regulated	AALT_g393	215.924	4.29613	0.492498	8.72313	2.70617e-18	5.7368e-17	PF06985	Heterokaryon incompatibility	IPR010730	HET-like protein
Up-regulated	AALT_g11724	669.3	4.28493	0.473096	9.0572	1.33842e-19	3.25337e-18				hypothetical protein AALT_g11724
Up-regulated	AALT_g859	5.08946	4.28264	1.45035	2.95284	0.0031487	0.00819623	PF01670	Glycoside hydrolase family 12	IPR002594	Xeg-Edgp
Up-regulated	AALT_g3908	5.1188	4.28261	1.40712	3.04354	0.00233816	0.00630074				hypothetical protein AALT_g3908
Up-regulated	AALT_g11795	1055.25	4.28018	0.350733	12.2035	2.97618e-34	2.9356e-32	PF02627	Carboxymuconolactone decarboxylase-like	IPR003779	4-carboxymuconolactone decarboxylase-like protein
Up-regulated	AALT_g10504	5.19075	4.2788	1.39208	3.07367	0.00211444	0.00577877	PF01814	Haemerythrin-like	IPR012312	hypothetical protein AALT_g10504
Up-regulated	AALT_g8025	62.5771	4.27489	0.56364	7.58444	3.33923e-14	4.7276e-13				hypothetical protein AALT_g8025
Up-regulated	AALT_g11231	2.49128	4.27351	1.77609	2.40613	0.0161225	0.0345897	PF00067	Cytochrome P450	IPR001128	cytochrome P450 monooxygenase-like protein
Up-regulated	AALT_g11694	5.15961	4.27121	1.38846	3.07623	0.00209635	0.00573326				hypothetical protein AALT_g11694
Up-regulated	AALT_g10339	32.1337	4.2528	0.748587	5.6811	1.33829e-08	9.50177e-08	PF03443	Glycoside hydrolase, family 61	IPR005103	hypothetical protein CC77DRAFT_560365
Up-regulated	AALT_g10872	2.45732	4.24818	1.57963	2.68936	0.007159	0.0170001				hypothetical protein AALT_g10872
Up-regulated	AALT_g11574	264.257	4.24426	0.443904	9.5612	1.16396e-21	3.52586e-20	PF00501	AMP-dependent synthetase/ligase	IPR000873	acetyl-CoA synthetase-like protein
Up-regulated	AALT_g4048	3019.29	4.2355	0.341489	12.403	2.51589e-35	2.65727e-33	PF00290	Tryptophan synthase, alpha chain	IPR002028	hypothetical protein CC77DRAFT_1056811
Up-regulated	AALT_g2118	722.203	4.23516	0.34853	12.1515	5.63202e-34	5.46489e-32	PF01174	Pyridoxal 5'-phosphate synthase subunit PdxT/SNO	IPR002161	SNO glutamine amidotransferase
Up-regulated	AALT_g11256	31.7907	4.22446	0.825294	5.11873	3.07601e-07	1.79171e-06				hypothetical protein AALT_g11256
Up-regulated	AALT_g4315	2.42328	4.22149	1.67917	2.51402	0.0119362	0.0266478				hypothetical protein AALT_g4315
Up-regulated	AALT_g6892	2.42328	4.22149	1.67917	2.51402	0.0119362	0.0266478				hypothetical protein AALT_g6892
Up-regulated	AALT_g11716	2.40772	4.21304	1.65515	2.54541	0.0109149	0.0246628				hypothetical protein AALT_g11716
Up-regulated	AALT_g2761	2.39216	4.20478	1.63885	2.56568	0.0102972	0.0234717				hypothetical protein AALT_g2761
Up-regulated	AALT_g12031	2.37665	4.1978	1.77469	2.36537	0.0180121	0.0380822	PF00107	Alcohol dehydrogenase, C-terminal	IPR013149	enoyl reductase
Up-regulated	AALT_g11306	1465.99	4.19274	1.03136	4.06525	4.79806e-05	0.00018647	PF13409	Glutathione S-transferase, N-terminal	IPR004045	glutathione S-transferase Gst3
Up-regulated	AALT_g230	956.314	4.19091	0.504836	8.30154	1.0277e-16	1.88702e-15	PF00962	Adenosine/AMP deaminase domain	IPR001365	adenosine deaminase
Up-regulated	AALT_g11989	2.36103	4.18858	1.62473	2.57802	0.00993677	0.0227194				extracellular serine-rich protein
Up-regulated	AALT_g11275	22.2261	4.17251	0.762574	5.47162	4.45939e-08	2.95682e-07				UV-induced protein uvi15
Up-regulated	AALT_g6939	37.926	4.17084	0.670776	6.21793	5.03745e-10	4.37569e-09	PF00144	Beta-lactamase-related	IPR001466	beta-lactamase/transpeptidase-like protein
Up-regulated	AALT_g3792	17.5592	4.15836	0.849532	4.89488	9.83637e-07	5.26695e-06	PF00722	Glycoside hydrolase family 16	IPR000757	concanavalin A-like lectin/glucanase
Up-regulated	AALT_g1931	2.29884	4.15605	1.64845	2.5212	0.0116957	0.0261941	PF07690	Major facilitator superfamily	IPR011701	PREDICTED: protein HOL1-like
Up-regulated	AALT_g11830	58.1504	4.14517	0.552923	7.49683	6.53792e-14	8.94153e-13				hypothetical protein CC77DRAFT_1013343
Up-regulated	AALT_g1707	402.263	4.13416	0.337807	12.2382	1.9425e-34	1.93198e-32	PF07687	Peptidase M20, dimerisation domain	IPR011650	hippurate hydrolase
Up-regulated	AALT_g10222	166.408	4.12749	0.443469	9.30727	1.31156e-20	3.59024e-19	PF12311	Protein of unknown function DUF3632	IPR022085	hypothetical protein AALT_g10222
Up-regulated	AALT_g11834	28.3807	4.11348	0.710814	5.78699	7.1657e-09	5.31857e-08	PF00394	Multicopper oxidase, type 1	IPR001117	laccase-1 precursor
Up-regulated	AALT_g10352	11706.3	4.1064	0.502884	8.1657	3.19587e-16	5.62577e-15				guanyl-specific ribonuclease U1
Up-regulated	AALT_g8488	896.275	4.10368	0.337793	12.1485	5.84249e-34	5.6234e-32	PF02423	Ornithine cyclodeaminase/mu-crystallin	IPR003462	ornithine cyclodeaminase
Up-regulated	AALT_g7352	8.14566	4.08961	1.2152	3.36539	0.000764359	0.00231833	PF07992	FAD/NAD(P)-binding domain	IPR023753	FAD/NAD(P)-binding-like protein
Up-regulated	AALT_g9703	2.18699	4.084	1.63548	2.49712	0.0125206	0.0277447	PF03668	RapZ-like family	IPR005337	hypothetical protein AALT_g9703
Up-regulated	AALT_g10501	2.18697	4.08394	1.64241	2.48655	0.0128988	0.0284297				hypothetical protein AALT_g10501
Up-regulated	AALT_g11975	12.712	4.08243	0.974033	4.19126	2.77411e-05	0.000113543	PF02615	Malate/L-lactate dehydrogenase-like	IPR003767	malate dehydrogenase
Up-regulated	AALT_g4358	4.49449	4.08186	1.43931	2.83598	0.00456849	0.0114188	PF03328	HpcH/HpaI aldolase/citrate lyase domain	IPR005000	2,4-dihydroxyhept-2-ene-1,7-dioic acid aldolase-like protein
Up-regulated	AALT_g4960	63.2809	4.08134	0.518446	7.87225	3.48325e-15	5.56527e-14	PF00501	AMP-dependent synthetase/ligase	IPR000873	acetyl-CoA synthetase-like protein
Up-regulated	AALT_g6422	82.7006	4.07579	0.543672	7.49678	6.54039e-14	8.94153e-13	PF01408	Oxidoreductase, N-terminal	IPR000683	NAD(P)-binding protein
Up-regulated	AALT_g946	66.5623	4.07327	0.661246	6.16	7.2747e-10	6.17522e-09	PF05368	NmrA-like domain	IPR008030	NAD(P)-binding protein
Up-regulated	AALT_g6480	32.7775	4.07026	0.722996	5.62971	1.80512e-08	1.26359e-07				hypothetical protein AALT_g6480
Up-regulated	AALT_g8264	118.656	4.06658	0.397865	10.221	1.59687e-24	6.40069e-23				hypothetical protein AALT_g8264
Up-regulated	AALT_g6645	131.735	4.05776	0.735364	5.51803	3.42825e-08	2.30254e-07	PF00561	Alpha/beta hydrolase fold-1	IPR000073	catalytic
Up-regulated	AALT_g2727	2.15295	4.05265	1.67164	2.42436	0.0153355	0.0331334	PF00067	Cytochrome P450	IPR001128	pisatin demethylase
Up-regulated	AALT_g4436	890.131	4.05087	0.360305	11.2429	2.5098e-29	1.59332e-27	PF07065	Cell division cycle protein 123	IPR009772	D123-domain-containing protein
Up-regulated	AALT_g7196	4.47311	4.05059	1.44047	2.81199	0.00492356	0.0122092				hypothetical protein AALT_g7196
Up-regulated	AALT_g4741	28.7466	4.0504	0.668277	6.06095	1.35318e-09	1.10015e-08	PF05368	NmrA-like domain	IPR008030	NAD(P)-binding protein
Up-regulated	AALT_g11943	11.9645	4.04046	1.12826	3.58114	0.000342094	0.00112044				hypothetical protein AALT_g11943
Up-regulated	AALT_g10210	4.36706	4.03837	1.42636	2.83124	0.00463672	0.0115724	PF06355	Hemolysin, aegerolysin type	IPR009413	Aegerolysin family protein
Up-regulated	AALT_g11727	12.3253	4.03706	1.06937	3.77517	0.000159899	0.000560798	PF00096	Zinc finger C2H2-type	IPR013087	zinc finger c2h2-type integrase DNA-binding protein
Up-regulated	AALT_g10203	24.8761	4.03587	0.772743	5.22279	1.7625e-07	1.06725e-06	PF07690	Major facilitator superfamily	IPR011701	MFS general substrate transporter
Up-regulated	AALT_g7046	11.4194	4.02728	1.06203	3.79206	0.0001494	0.000526763	PF00067	Cytochrome P450	IPR001128	putative cytochrome P450
Up-regulated	AALT_g6233	854.143	4.0249	0.485453	8.29102	1.12286e-16	2.05226e-15	PF00696	Aspartate/glutamate/uridylate kinase	IPR001048	glutamate 5-kinase
Up-regulated	AALT_g10722	2.09074	4.01682	1.69917	2.36399	0.0180794	0.0381907				RNA-metabolising metallo-beta-lactamase protein
Up-regulated	AALT_g10711	27.1745	4.01178	0.712339	5.63185	1.78291e-08	1.24877e-07	PF00933	Glycoside hydrolase, family 3, N-terminal	IPR001764	beta-glucosidase-like protein
Up-regulated	AALT_g3271	292.883	4.01137	0.383946	10.4478	1.50035e-25	6.55924e-24	PF01885	Phosphotransferase KptA/Tpt1	IPR002745	RNA 2&apos;-phosphotransferase
Up-regulated	AALT_g8731	255.168	4.01086	0.306824	13.0722	4.74826e-39	6.29672e-37	PF13417	Glutathione S-transferase, N-terminal	IPR004045	glutathione S-transferase
Up-regulated	AALT_g11018	2.07517	4.00784	1.66697	2.40427	0.0162046	0.0347409	PF00795	Carbon-nitrogen hydrolase	IPR003010	aliphatic nitrilase-like protein
Up-regulated	AALT_g10414	2.07519	4.00758	1.72054	2.32925	0.0198456	0.0414231				hypothetical protein AALT_g10414
Up-regulated	AALT_g10037	4.22872	4.00627	1.46709	2.73075	0.00631898	0.0152081				methyltransferase
Up-regulated	AALT_g9792	2.05961	3.99862	1.68369	2.37492	0.0175527	0.0372164				hypothetical protein AALT_g9792
Up-regulated	AALT_g2015	73.1991	3.9974	0.665585	6.00584	1.90347e-09	1.51858e-08	PF14027	Questin oxidase-like	IPR025337	hypothetical protein CC77DRAFT_930835
Up-regulated	AALT_g6888	79.1206	3.99617	0.618656	6.45944	1.0509e-10	1.00099e-09	PF00179	Ubiquitin-conjugating enzyme E2	IPR000608	ubiquitin-conjugating enzyme
Up-regulated	AALT_g5379	2.04402	3.98888	1.73104	2.30433	0.0212039	0.0438062	PF01636	Aminoglycoside phosphotransferase	IPR002575	hypothetical protein AALT_g5379
Up-regulated	AALT_g9689	2530.01	3.98827	0.371269	10.7423	6.44411e-27	3.24516e-25	PF00682	Pyruvate carboxyltransferase	IPR000891	homocitrate synthase
Up-regulated	AALT_g2674	1727.45	3.98767	0.330195	12.0767	1.40235e-33	1.29744e-31	PF07991	Ketol-acid reductoisomerase, N-terminal	IPR013116	ketol-acid reductoisomerase
Up-regulated	AALT_g3580	766.97	3.98583	1.20319	3.31272	0.000923921	0.00275125				methyltransferase protein
Up-regulated	AALT_g6887	15.8013	3.98582	0.940797	4.23664	2.26886e-05	9.42529e-05	PF01400	Peptidase M12A	IPR001506	hypothetical protein AALT_g6887
Up-regulated	AALT_g11855	2.05668	3.98485	1.73379	2.29835	0.021542	0.0444279	PF05368	NmrA-like domain	IPR008030	NmrA-like family protein
Up-regulated	AALT_g7587	171.002	3.98221	0.553699	7.19201	6.38452e-13	7.83138e-12	PF00067	Cytochrome P450	IPR001128	cytochrome P450 monooxygenase
Up-regulated	AALT_g5386	67.1382	3.9811	0.538935	7.38698	1.50199e-13	1.96243e-12	PF00107	Alcohol dehydrogenase, C-terminal	IPR013149	GroES-like protein
Up-regulated	AALT_g11686	35.4521	3.97731	0.630129	6.31189	2.7565e-10	2.49423e-09	PF00172	Zn(2)-C6 fungal-type DNA-binding domain	IPR001138	bzip transcription factor protein
Up-regulated	AALT_g11922	2.04113	3.97511	1.71301	2.32054	0.0203114	0.0422182				hypothetical protein AALT_g11922
Up-regulated	AALT_g4451	18.9579	3.96529	0.824994	4.80644	1.53641e-06	7.93468e-06				hypothetical protein CC77DRAFT_260299
Up-regulated	AALT_g6932	1159.52	3.95026	0.364484	10.838	2.27455e-27	1.18545e-25	PF13840	CASTOR, ACT domain	IPR027795	bifunctional aspartokinase/homoserine dehydrogenase
Up-regulated	AALT_g919	45.9425	3.94863	0.57225	6.90019	5.19345e-12	5.80917e-11				50s ribosomal protein l36e
Up-regulated	AALT_g11162	7.50989	3.94838	1.20681	3.27174	0.00106888	0.00313982	PF13302	GNAT domain	IPR000182	putative acyl- n-acyltransferase protein
Up-regulated	AALT_g1949	40.9152	3.94674	1.39996	2.81918	0.00481471	0.0119616	PF11951	Fungal transcription factor	IPR021858	hypothetical protein AALT_g1949
Up-regulated	AALT_g1638	696.799	3.94039	0.648637	6.07487	1.24085e-09	1.01575e-08				LysM-like protein
Up-regulated	AALT_g462	14.8312	3.93105	1.02381	3.83962	0.000123223	0.000444043				hypothetical protein AALT_g462
Up-regulated	AALT_g10195	1.9633	3.92745	1.69892	2.31173	0.0207926	0.0430609				hypothetical protein AALT_g10195
Up-regulated	AALT_g2768	1.9633	3.92745	1.69892	2.31173	0.0207926	0.0430609				hypothetical protein AALT_g2768
Up-regulated	AALT_g4224	242.251	3.92161	0.40378	9.71223	2.6742e-22	8.69661e-21	PF00890	FAD-dependent oxidoreductase 2, FAD binding domain	IPR003953	fumarate reductase flavo protein subunit precursor
Up-regulated	AALT_g11079	4.01778	3.92074	1.46662	2.67331	0.00751061	0.0177468				hypothetical protein AALT_g11079
Up-regulated	AALT_g3492	1.94777	3.91787	1.69695	2.30877	0.0209564	0.04337	PF00187	Chitin-binding, type 1	IPR001002	glycoside hydrolase
Up-regulated	AALT_g10693	1812.15	3.90701	0.408782	9.55767	1.20441e-21	3.62994e-20				lysophosphatidylcholine acyltransferase
Up-regulated	AALT_g10046	202.098	3.90402	0.507213	7.697	1.39296e-14	2.06522e-13				hypothetical protein CC77DRAFT_938533
Up-regulated	AALT_g7251	71.1493	3.90252	0.460038	8.48303	2.19406e-17	4.2579e-16	PF00732	Glucose-methanol-choline oxidoreductase, N-terminal	IPR000172	alcohol oxidase
Up-regulated	AALT_g1711	167.485	3.90228	0.372854	10.466	1.23805e-25	5.43239e-24	PF00743	Flavin monooxygenase-like	IPR020946	FAD/NAD(P)-binding-like protein
Up-regulated	AALT_g8715	121.457	3.89598	0.549909	7.08476	1.39284e-12	1.65244e-11	PF02727	Copper amine oxidase, N2-terminal	IPR015800	primary-amine oxidase
Up-regulated	AALT_g8642	36.713	3.88583	0.614308	6.32555	2.52331e-10	2.29891e-09	PF01370	NAD-dependent epimerase/dehydratase	IPR001509	NAD(P)-binding protein
Up-regulated	AALT_g6819	133.781	3.885	0.400146	9.70894	2.76188e-22	8.95733e-21	PF00800	Prephenate dehydratase	IPR001086	PDT-like protein
Up-regulated	AALT_g4033	355.353	3.88419	0.357298	10.871	1.58465e-27	8.44324e-26	PF06985	Heterokaryon incompatibility	IPR010730	HET-like protein
Up-regulated	AALT_g11372	118.738	3.88309	0.550399	7.05504	1.72553e-12	2.02499e-11				hypothetical protein AALT_g11372
Up-regulated	AALT_g11301	64.0876	3.87238	0.502441	7.70713	1.28674e-14	1.92206e-13	PF02475	SAM-dependent methyltransferase TRM5/TYW2-type	IPR030382	hypothetical protein AALT_g11301
Up-regulated	AALT_g11773	1.8826	3.86252	1.6925	2.28214	0.0224811	0.0461176				gfo/Idh/MocA family oxidoreductase
Up-regulated	AALT_g6193	211.016	3.8613	0.418717	9.22173	2.92353e-20	7.66864e-19	PF04828	Glutathione-dependent formaldehyde-activating enzyme/centromere protein V	IPR006913	ser/Thr protein phosphatase superfamily
Up-regulated	AALT_g9349	862.063	3.85588	0.447026	8.62562	6.37455e-18	1.30947e-16	PF03446	6-phosphogluconate dehydrogenase, NADP-binding	IPR006115	NAD(P)-binding protein
Up-regulated	AALT_g2695	1.86705	3.85253	1.68429	2.28733	0.0221764	0.0455709	PF00067	Cytochrome P450	IPR001128	cytochrome P450
Up-regulated	AALT_g5062	235.282	3.85218	0.377997	10.191	2.1747e-24	8.48205e-23	PF17862	AAA ATPase, AAA+ lid domain	IPR041569	heat shock protein
Up-regulated	AALT_g11721	7.24232	3.84762	1.33772	2.87626	0.00402414	0.01021				MSN2-like protein
Up-regulated	AALT_g7656	556.995	3.84698	0.342877	11.2197	3.26352e-29	2.05001e-27	PF04055	Radical SAM	IPR007197	histone acetyltransferase ELP3
Up-regulated	AALT_g11998	1.8515	3.84252	1.69084	2.27255	0.0230534	0.047162	PF00561	Alpha/beta hydrolase fold-1	IPR000073	alpha/beta-hydrolase
Up-regulated	AALT_g966	6.87477	3.84182	1.26823	3.02927	0.00245147	0.00656603				hypothetical protein AALT_g966
Up-regulated	AALT_g7063	76.0377	3.84019	0.468451	8.19764	2.45155e-16	4.36706e-15	PF06985	Heterokaryon incompatibility	IPR010730	HET-like protein
Up-regulated	AALT_g2657	83.5741	3.83968	0.607898	6.31632	2.67868e-10	2.43303e-09	PF12937	F-box domain	IPR001810	hypothetical protein AALT_g2657
Up-regulated	AALT_g589	1180.89	3.83762	0.599932	6.39675	1.5872e-10	1.48225e-09	PF00926	3,4-dihydroxy-2-butanone 4-phosphate synthase, RibB	IPR000422	hypothetical protein AA0111_g1162
Up-regulated	AALT_g11695	10.3442	3.83316	1.03351	3.70889	0.000208173	0.000712311				hypothetical protein AALT_g11695
Up-regulated	AALT_g4616	1886.03	3.82452	0.449137	8.51526	1.66223e-17	3.27371e-16	PF00109	Beta-ketoacyl synthase, N-terminal	IPR014030	non-ribosomal peptide synthetase
Up-regulated	AALT_g7959	32.0692	3.8228	0.782418	4.88587	1.02971e-06	5.484e-06	PF12697	Alpha/beta hydrolase fold-1	IPR000073	alpha/beta-hydrolase
Up-regulated	AALT_g493	10.8519	3.8122	1.06878	3.56685	0.000361292	0.0011775				hypothetical protein CC77DRAFT_1098874
Up-regulated	AALT_g746	13.596	3.81056	0.927982	4.10629	4.02059e-05	0.000159527	PF13087	DNA2/NAM7 helicase-like, AAA domain	IPR041679	P-loop containing nucleoside triphosphate hydrolase protein
Up-regulated	AALT_g11586	6.72594	3.80196	1.26801	2.99837	0.00271426	0.00719082				hypothetical protein AALT_g11586
Up-regulated	AALT_g11083	62.995	3.79786	0.578902	6.56045	5.36455e-11	5.30016e-10	PF11735	Mannosyltransferase 1, CMT1	IPR021047	glycosyltransferase family 69 protein
Up-regulated	AALT_g4420	1353.35	3.79494	0.273983	13.851	1.25383e-43	2.7208e-41	PF00266	Aminotransferase class V domain	IPR000192	hypothetical protein AALT_g4420
Up-regulated	AALT_g11102	3.69892	3.78975	1.66153	2.28088	0.0225554	0.0462382	PF01565	FAD linked oxidase, N-terminal	IPR006094	FAD-binding-like protein
Up-regulated	AALT_g3866	962.092	3.78663	0.379221	9.98529	1.76783e-23	6.47209e-22	PF00550	Phosphopantetheine binding ACP domain	IPR009081	large subunit of L-aminoadipate-semialdehyde dehydrogenase
Up-regulated	AALT_g4540	17.1575	3.78406	0.775277	4.88092	1.05592e-06	5.60106e-06	PF01370	NAD-dependent epimerase/dehydratase	IPR001509	NAD(P)-binding protein
Up-regulated	AALT_g9826	353.743	3.78341	0.3652	10.3598	3.77703e-25	1.59289e-23	PF00107	Alcohol dehydrogenase, C-terminal	IPR013149	GroES-like protein
Up-regulated	AALT_g1929	31.907	3.77512	0.796313	4.74075	2.12928e-06	1.07454e-05	PF06985	Heterokaryon incompatibility	IPR010730	HET-like protein
Up-regulated	AALT_g4704	19.0142	3.77385	0.840202	4.4916	7.06887e-06	3.25364e-05	PF07992	FAD/NAD(P)-binding domain	IPR023753	steroid monooxygenase
Up-regulated	AALT_g121	7.20644	3.77287	1.20313	3.13587	0.00171347	0.0047949	PF01095	Pectinesterase, catalytic	IPR000070	pectin lyase-like protein
Up-regulated	AALT_g1334	6.57035	3.76673	1.22461	3.07586	0.00209899	0.00573916	PF00457	Glycosyl hydrolases family 11 (GH11) domain	IPR033123	concanavalin A-like lectin/glucanase
Up-regulated	AALT_g3706	13.57	3.75486	0.931958	4.029	5.60139e-05	0.000215237	PF02627	Carboxymuconolactone decarboxylase-like	IPR003779	carboxymuconolactone decarboxylase
Up-regulated	AALT_g710	349.49	3.73318	0.595889	6.2649	3.73065e-10	3.29817e-09				protein kinase domain protein
Up-regulated	AALT_g7122	69.8523	3.72732	0.482641	7.72277	1.1383e-14	1.71535e-13	PF07992	FAD/NAD(P)-binding domain	IPR023753	hypothetical protein AA0115_g11609
Up-regulated	AALT_g6332	25.5135	3.72653	0.782087	4.76485	1.88997e-06	9.6232e-06	PF02900	Extradiol ring-cleavage dioxygenase, class III enzyme, subunit B	IPR004183	hypothetical protein AALT_g6332
Up-regulated	AALT_g2355	9.91929	3.72335	1.04771	3.55381	0.000379691	0.00123075	PF00651	BTB/POZ domain	IPR000210	hypothetical protein CC77DRAFT_1059662
Up-regulated	AALT_g6599	3.50825	3.7166	1.4924	2.49035	0.0127616	0.0281743				hypothetical protein AALT_g6599
Up-regulated	AALT_g11833	82.6248	3.71518	0.606812	6.12246	9.21389e-10	7.72788e-09				hypothetical protein CC77DRAFT_1025138
Up-regulated	AALT_g1806	100.277	3.70819	0.428652	8.65081	5.11351e-18	1.06324e-16	PF00856	SET domain	IPR001214	SET-like protein
Up-regulated	AALT_g8987	2696.76	3.70639	0.317204	11.6845	1.52887e-31	1.16224e-29	PF05746	DALR anticodon binding	IPR008909	arginyl-tRNA synthetase
Up-regulated	AALT_g3377	623.291	3.70466	0.365992	10.1223	4.40171e-24	1.68379e-22	PF01485	IBR domain	IPR002867	ring finger-like protein
Up-regulated	AALT_g6606	65.4816	3.70273	0.613093	6.03943	1.5466e-09	1.25059e-08				kinase-like protein
Up-regulated	AALT_g11730	6.52751	3.69644	1.21424	3.04425	0.00233265	0.00628871	PF00651	BTB/POZ domain	IPR000210	hypothetical protein AALT_g11730
Up-regulated	AALT_g7048	36.3357	3.68833	0.638821	5.77366	7.75684e-09	5.72175e-08	PF04082	Transcription factor domain, fungi	IPR007219	hypothetical protein AALT_g7048
Up-regulated	AALT_g11081	9.10499	3.68726	1.09888	3.35546	0.000792336	0.00239709				MSN2-like protein
Up-regulated	AALT_g3489	9.20515	3.68573	1.08583	3.39439	0.000687811	0.00211137				hypothetical protein AALT_g3489
Up-regulated	AALT_g4123	21.8999	3.68554	0.799362	4.61061	4.01495e-06	1.93376e-05	PF00106	Short-chain dehydrogenase/reductase SDR	IPR002347	short chain dehydrogenase
Up-regulated	AALT_g9828	13.0337	3.67846	1.00289	3.66788	0.000244571	0.000826197	PF01494	FAD-binding domain	IPR002938	FAD/NAD(P)-binding-like protein
Up-regulated	AALT_g9341	20.6715	3.67381	0.963015	3.8149	0.000136237	0.000484215	PF00264	Tyrosinase copper-binding domain	IPR002227	Di-copper centre-containing protein
Up-regulated	AALT_g3043	25.438	3.67026	0.650957	5.63826	1.71779e-08	1.20387e-07	PF08031	Berberine/berberine-like	IPR012951	FAD/FMN-containing isoamyl alcohol oxidase-like protein MreA
Up-regulated	AALT_g7232	9.76208	3.66954	1.15816	3.16844	0.00153261	0.00433865				hypothetical protein AALT_g7232
Up-regulated	AALT_g2634	134.632	3.66601	0.525522	6.97594	3.0384e-12	3.48685e-11	PF12706	Metallo-beta-lactamase	IPR001279	MFS general substrate transporter
Up-regulated	AALT_g6440	347.737	3.66397	0.348443	10.5153	7.34631e-26	3.28383e-24	PF07690	Major facilitator superfamily	IPR011701	mfs monocarboxylate transporter
Up-regulated	AALT_g7074	3.36531	3.65498	1.5176	2.40839	0.016023	0.034407				hypothetical protein AALT_g7074
Up-regulated	AALT_g7974	411.583	3.65375	0.269838	13.5405	9.0154e-42	1.53545e-39				hypothetical protein AALT_g7974
Up-regulated	AALT_g2728	15.7811	3.64697	0.870058	4.19165	2.76936e-05	0.000113387	PF01565	FAD linked oxidase, N-terminal	IPR006094	aryl-alcohol oxidase
Up-regulated	AALT_g3232	1149.04	3.64659	0.273345	13.3406	1.34404e-40	1.93266e-38	PF01266	FAD dependent oxidoreductase	IPR006076	FAD dependent oxidoreductase
Up-regulated	AALT_g11072	18.8834	3.63349	0.763813	4.75705	1.96443e-06	9.98103e-06				hypothetical protein AALT_g11072
Up-regulated	AALT_g2264	383.532	3.63291	0.624188	5.82021	5.87721e-09	4.39778e-08	PF00248	NADP-dependent oxidoreductase domain	IPR023210	Aldo/keto reductase
Up-regulated	AALT_g3704	32.801	3.63284	0.602467	6.02994	1.64023e-09	1.31958e-08	PF03446	6-phosphogluconate dehydrogenase, NADP-binding	IPR006115	3-hydroxyisobutyrate dehydrogenase, mitochondrial precursor
Up-regulated	AALT_g3374	40.9098	3.63154	0.710659	5.1101	3.21981e-07	1.86818e-06				hypothetical protein AALT_g3374
Up-regulated	AALT_g6429	59.1434	3.61857	0.563571	6.42079	1.35568e-10	1.27603e-09	PF13668			stress response protein Rds1
Up-regulated	AALT_g11683	3.40149	3.61533	1.54413	2.34134	0.0192144	0.0402465	PF01031	Dynamin central domain	IPR000375	dynamin family protein
Up-regulated	AALT_g8481	3.31396	3.61502	1.52172	2.37561	0.01752	0.0371537				hypothetical protein AALT_g8481
Up-regulated	AALT_g11554	880.298	3.61342	0.498946	7.2421	4.41794e-13	5.49824e-12				hypothetical protein AALT_g11554
Up-regulated	AALT_g6318	14.9529	3.60796	0.803997	4.48753	7.20548e-06	3.30632e-05				hypothetical protein AALT_g6318
Up-regulated	AALT_g920	539.054	3.60759	0.370774	9.72989	2.24846e-22	7.37794e-21	PF12937	F-box domain	IPR001810	f-box-like cyclin-like protein
Up-regulated	AALT_g10687	1295.45	3.60542	0.451008	7.99414	1.3048e-15	2.15391e-14				acyl-CoA N-acyltransferase
Up-regulated	AALT_g11877	59.6651	3.6026	0.544856	6.61203	3.79086e-11	3.80201e-10	PF06985	Heterokaryon incompatibility	IPR010730	Heterokaryon incompatibility protein 6, OR allele
Up-regulated	AALT_g10748	6.11715	3.60083	1.23414	2.9177	0.00352627	0.00907027	PF00188	CAP domain	IPR014044	PR-1-like protein
Up-regulated	AALT_g7044	6.22438	3.59502	1.24186	2.89487	0.00379319	0.00967965	PF00067	Cytochrome P450	IPR001128	cytochrome P450
Up-regulated	AALT_g6781	106.453	3.59035	0.39241	9.14948	5.72058e-20	1.44958e-18	PF01425	Amidase signature domain	IPR023631	amidase
Up-regulated	AALT_g4251	409.527	3.58993	0.289204	12.4131	2.21799e-35	2.36355e-33	PF13419	Haloacid dehalogenase-like hydrolase	IPR041492	pyrimidine 5&apos;-nucleotidase
Up-regulated	AALT_g9285	24.1669	3.58971	0.727022	4.93756	7.91071e-07	4.31904e-06	PF02668	TauD/TfdA-like domain	IPR003819	TauD-like protein
Up-regulated	AALT_g7144	873.384	3.58881	0.362828	9.89121	4.54507e-23	1.60016e-21	PF01494	FAD-binding domain	IPR002938	FAD/NAD(P)-binding-like protein
Up-regulated	AALT_g6009	383.868	3.58504	0.422995	8.47539	2.34296e-17	4.51748e-16	PF00106	Short-chain dehydrogenase/reductase SDR	IPR002347	NAD(P)-binding protein
Up-regulated	AALT_g2758	8.6374	3.57903	1.08565	3.29666	0.000978409	0.00289831				hypothetical protein AALT_g2758
Up-regulated	AALT_g11752	3.22056	3.5783	1.48642	2.40732	0.0160701	0.0345021				hypothetical protein AALT_g11752
Up-regulated	AALT_g6356	3.20503	3.57216	1.49202	2.39418	0.0166577	0.0355399				hypothetical protein AALT_g6356
Up-regulated	AALT_g11881	3.2925	3.57178	1.52175	2.34716	0.018917	0.0397141	PF05368	NmrA-like domain	IPR008030	NmrA-like family protein
Up-regulated	AALT_g4902	22.5234	3.57084	0.737168	4.844	1.2725e-06	6.68455e-06	PF14226	Non-haem dioxygenase N-terminal domain	IPR026992	Clavaminate synthase-like protein
Up-regulated	AALT_g5894	1563.24	3.56873	0.409221	8.72078	2.76297e-18	5.83647e-17	PF11017	Protein of unknown function DUF2855	IPR021276	hypothetical protein AALT_g5894
Up-regulated	AALT_g11437	11.6332	3.56424	0.90384	3.94344	8.03197e-05	0.000299849	PF00795	Carbon-nitrogen hydrolase	IPR003010	nitrilase/cyanide hydratase and apolipo protein N-acyltransferase
Up-regulated	AALT_g1061	3.15717	3.55449	1.49588	2.37618	0.0174931	0.0371098	PF01344	Kelch repeat type 1	IPR006652	galactose oxidase
Up-regulated	AALT_g11887	30.7988	3.55269	0.632619	5.61585	1.95603e-08	1.36044e-07				integral membrane protein
Up-regulated	AALT_g4639	14.7523	3.54704	0.838658	4.22943	2.34288e-05	9.71251e-05				hypothetical protein AALT_g4639
Up-regulated	AALT_g6395	12.4768	3.54631	0.933651	3.79832	0.000145677	0.000514549	PF07690	Major facilitator superfamily	IPR011701	MFS general substrate transporter
Up-regulated	AALT_g10636	243.698	3.54415	0.509141	6.96104	3.3777e-12	3.854e-11	PF14388	Protein of unknown function DUF4419	IPR025533	hypothetical protein CC77DRAFT_1020094
Up-regulated	AALT_g675	145.747	3.53766	0.35935	9.8446	7.2328e-23	2.51672e-21	PF07690	Major facilitator superfamily	IPR011701	MFS general substrate transporter
Up-regulated	AALT_g2900	121.819	3.53682	0.412558	8.57289	1.00918e-17	2.01751e-16	PF00155	Aminotransferase, class I/classII	IPR004839	PLP-dependent transferase
Up-regulated	AALT_g7241	141.878	3.53352	0.575194	6.14317	8.08884e-10	6.82264e-09	PF11951	Fungal transcription factor	IPR021858	TPR-like protein
Up-regulated	AALT_g7149	2087.1	3.52999	0.353298	9.99152	1.66019e-23	6.09673e-22	PF03328	HpcH/HpaI aldolase/citrate lyase domain	IPR005000	Phosphoenolpyruvate/pyruvate-like protein
Up-regulated	AALT_g4185	880.282	3.52441	0.570319	6.17972	6.42138e-10	5.50173e-09	PF00970	Flavoprotein pyridine nucleotide cytochrome reductase-like, FAD-binding domain	IPR008333	nitrite reductase
Up-regulated	AALT_g10467	8.2612	3.52395	1.14173	3.08649	0.00202533	0.00556325	PF06985	Heterokaryon incompatibility	IPR010730	HET-like protein
Up-regulated	AALT_g6633	48.206	3.52252	0.624363	5.64179	1.68291e-08	1.1822e-07	PF06985	Heterokaryon incompatibility	IPR010730	hypothetical protein AALT_g6633
Up-regulated	AALT_g2187	583.077	3.52207	0.320037	11.0052	3.60766e-28	2.04064e-26	PF07969	Amidohydrolase 3	IPR013108	amidohydrolase family protein
Up-regulated	AALT_g8784	68.8673	3.52126	0.714676	4.92708	8.34669e-07	4.52602e-06	PF13649	Methyltransferase domain 25	IPR041698	S-adenosyl-L-methionine-dependent methyltransferase
Up-regulated	AALT_g260	2521.57	3.51191	0.3436	10.2209	1.59816e-24	6.40069e-23				argininosuccinate synthase
Up-regulated	AALT_g1908	11.6568	3.51136	0.969748	3.6209	0.000293585	0.000975211	PF06985	Heterokaryon incompatibility	IPR010730	heterokaryon incompatibility
Up-regulated	AALT_g5166	2905.8	3.5107	0.255479	13.7417	5.71521e-43	1.17605e-40	PF00464	Serine hydroxymethyltransferase-like domain	IPR039429	glycine hydroxymethyltransferase
Up-regulated	AALT_g7979	11.6066	3.50989	0.930406	3.77243	0.000161667	0.000566166				Zinc finger ZZ-type protein
Up-regulated	AALT_g10936	146.983	3.5089	0.321435	10.9164	9.62798e-28	5.24703e-26				hypothetical protein AALT_g10936
Up-regulated	AALT_g8883	228.825	3.50487	0.371028	9.44637	3.50775e-21	1.01368e-19	PF00457	Glycosyl hydrolases family 11 (GH11) domain	IPR033123	xylanase
Up-regulated	AALT_g4303	22.6397	3.49995	0.63992	5.46936	4.51668e-08	2.99315e-07	PF00106	Short-chain dehydrogenase/reductase SDR	IPR002347	NAD(P)-binding protein
Up-regulated	AALT_g10908	20.3609	3.49822	0.698272	5.00982	5.44797e-07	3.03981e-06				hypothetical protein AALT_g10908
Up-regulated	AALT_g6635	20.4803	3.49659	1.04155	3.35711	0.000787608	0.0023846				hypothetical protein AALT_g6635
Up-regulated	AALT_g2775	169.689	3.49599	0.587661	5.94899	2.69803e-09	2.1171e-08	PF00190	Cupin 1	IPR006045	Bicupin, oxalate decarboxylase/oxidase
Up-regulated	AALT_g2899	331.931	3.49035	0.322521	10.8221	2.70584e-27	1.40409e-25	PF00202	Aminotransferase class-III	IPR005814	PLP-dependent transferase
Up-regulated	AALT_g2271	59.0628	3.48141	0.511569	6.80536	1.00798e-11	1.0897e-10	PF06544	Domain of unknown function DUF1115	IPR010541	duf1115-like protein
Up-regulated	AALT_g3260	883.806	3.48041	0.297414	11.7023	1.24109e-31	9.68128e-30	PF00205	Thiamine pyrophosphate enzyme, central domain	IPR012000	pyruvate decarboxylase
Up-regulated	AALT_g562	385.151	3.47572	0.38826	8.95203	3.48998e-19	8.10369e-18	PF00083	Major facilitator, sugar transporter-like	IPR005828	general substrate transporter
Up-regulated	AALT_g3969	1228.39	3.47351	0.319069	10.8864	1.3385e-27	7.19596e-26	PF14698	Argininosuccinate lyase, C-terminal	IPR029419	argininosuccinate lyase
Up-regulated	AALT_g2304	103.542	3.46113	0.48463	7.1418	9.21174e-13	1.11843e-11	PF00106	Short-chain dehydrogenase/reductase SDR	IPR002347	NAD(P)-binding protein
Up-regulated	AALT_g1123	32.6318	3.4472	0.550977	6.25653	3.93644e-10	3.4647e-09	PF00106	Short-chain dehydrogenase/reductase SDR	IPR002347	hypothetical protein AALT_g1123
Up-regulated	AALT_g11003	27.6327	3.43517	0.706309	4.86355	1.15297e-06	6.08612e-06	PF00067	Cytochrome P450	IPR001128	Catalyzes late reaction in the cephamycin biosynthetic pathway
Up-regulated	AALT_g11005	8.23217	3.43381	1.05748	3.24716	0.00116563	0.00339977	PF00067	Cytochrome P450	IPR001128	cytochrome P450
Up-regulated	AALT_g5042	16.1064	3.42492	0.754166	4.54133	5.58998e-06	2.60408e-05	PF03151	Sugar phosphate transporter domain	IPR004853	triose-phosphate transporter
Up-regulated	AALT_g8817	10.7523	3.42432	0.887513	3.85833	0.000114165	0.000414154				protein homooligomerization
Up-regulated	AALT_g7353	23.4475	3.41749	0.653665	5.2282	1.71166e-07	1.03857e-06				hypothetical protein AALT_g7353
Up-regulated	AALT_g9470	116.116	3.41474	0.402878	8.47587	2.3332e-17	4.50595e-16				hypothetical protein AALT_g9470
Up-regulated	AALT_g7905	2.9882	3.41302	1.51785	2.24859	0.0245384	0.0497479	PF00012	Heat shock protein 70 family	IPR013126	actin-like ATPase domain-containing protein
Up-regulated	AALT_g5740	106.899	3.41041	0.447699	7.61766	2.58325e-14	3.70121e-13	PF06441	Epoxide hydrolase, N-terminal	IPR010497	epoxide hydrolase-like protein
Up-regulated	AALT_g11838	53.9357	3.41017	0.662639	5.14635	2.65609e-07	1.5616e-06	PF13302	GNAT domain	IPR000182	hypothetical protein AALT_g11838
Up-regulated	AALT_g4778	169.39	3.4094	0.345345	9.87245	5.48084e-23	1.92393e-21	PF07690	Major facilitator superfamily	IPR011701	MFS general substrate transporter
Up-regulated	AALT_g1989	1456.82	3.40164	0.364988	9.31985	1.16504e-20	3.21126e-19	PF13302	GNAT domain	IPR000182	gnat family acetyltransferase
Up-regulated	AALT_g1708	8.5824	3.4006	1.13504	2.99602	0.0027353	0.00724176				hypothetical protein AALT_g1708
Up-regulated	AALT_g3425	49.0385	3.395	0.604596	5.61532	1.962e-08	1.3638e-07	PF00106	Short-chain dehydrogenase/reductase SDR	IPR002347	NAD(P)-binding protein
Up-regulated	AALT_g8329	330.895	3.39396	0.308213	11.0117	3.35492e-28	1.92505e-26	PF17784	Sulfotransferase, S. mansonii-type	IPR040632	hypothetical protein CC77DRAFT_1020897
Up-regulated	AALT_g2363	29.4354	3.39289	0.793474	4.27599	1.90287e-05	8.0392e-05				hypothetical protein AALT_g2363
Up-regulated	AALT_g4968	33.2351	3.39065	0.671793	5.04716	4.48425e-07	2.53407e-06	PF00465	Alcohol dehydrogenase, iron-type/glycerol dehydrogenase GldA	IPR001670	Dehydroquinate synthase-like protein
Up-regulated	AALT_g11765	5.03755	3.38794	1.31422	2.57792	0.00993964	0.0227216	PF00701	DapA-like	IPR002220	dihydrodipicolinate synthase/N-acetylneuraminate lyase
Up-regulated	AALT_g10674	317.182	3.38248	0.396238	8.53648	1.38372e-17	2.73422e-16				hypothetical protein AALT_g10674
Up-regulated	AALT_g3555	53.1487	3.37979	0.651747	5.18573	2.15171e-07	1.28725e-06				eukaryotic translation initiation factor 2 subunit alpha
Up-regulated	AALT_g11703	7.80444	3.37705	1.10515	3.05573	0.0022451	0.00608154	PF00350	Dynamin superfamily	IPR022812	GTPase
Up-regulated	AALT_g11044	12.5608	3.3719	0.880037	3.83154	0.000127344	0.000457923				hypothetical protein AALT_g11044
Up-regulated	AALT_g1846	2259.42	3.3647	0.37591	8.95081	3.52877e-19	8.17783e-18	PF02798	Glutathione S-transferase, N-terminal	IPR004045	putative glutathione-S-transferase theta, GST
Up-regulated	AALT_g2274	5.313	3.35988	1.34645	2.49537	0.0125826	0.0278646				hypothetical protein CC77DRAFT_1018689
Up-regulated	AALT_g4514	301.664	3.3532	0.548466	6.11377	9.73032e-10	8.12676e-09	PF00903	Glyoxalase/fosfomycin resistance/dioxygenase domain	IPR004360	hypothetical protein AG0111_g8976
Up-regulated	AALT_g3558	14.3173	3.34957	0.913351	3.66734	0.000245082	0.00082769				hypothetical protein AALT_g3558
Up-regulated	AALT_g11070	7.35769	3.3475	1.23236	2.71632	0.00660113	0.0158075	PF00400	WD40 repeat	IPR001680	periodic tryptophan protein-like protein
Up-regulated	AALT_g3031	2302.5	3.34729	0.342303	9.77873	1.38943e-22	4.69769e-21	PF08240	Alcohol dehydrogenase, N-terminal	IPR013154	alcohol dehydrogenase zinc-type
Up-regulated	AALT_g5030	5.36087	3.34501	1.30651	2.56026	0.0104593	0.0237956				NlpC/P60-like cell-wall peptidase
Up-regulated	AALT_g2636	5.08359	3.34402	1.32845	2.51723	0.0118281	0.026456	PF06985	Heterokaryon incompatibility	IPR010730	hypothetical protein AALT_g2636
Up-regulated	AALT_g10655	154.862	3.34233	0.344463	9.70302	2.92715e-22	9.44205e-21	PF03060	Nitronate monooxygenase	IPR004136	NPD-domain-containing protein
Up-regulated	AALT_g2062	7.83554	3.33724	1.06824	3.12405	0.00178382	0.00497196	PF06441	Epoxide hydrolase, N-terminal	IPR010497	alpha/beta-hydrolase
Up-regulated	AALT_g1829	80.5123	3.33668	0.485631	6.87081	6.38372e-12	7.03506e-11	PF06985	Heterokaryon incompatibility	IPR010730	HET-like protein
Up-regulated	AALT_g11575	77.483	3.33122	0.544929	6.11313	9.76944e-10	8.14802e-09				hypothetical protein AALT_g11575
Up-regulated	AALT_g11188	5.17294	3.33036	1.24219	2.68104	0.00733946	0.0173941	PF00067	Cytochrome P450	IPR001128	cytochrome P450
Up-regulated	AALT_g2921	12.6182	3.3284	0.811779	4.10013	4.12915e-05	0.000163563				hypothetical protein AALT_g2921
Up-regulated	AALT_g5230	121.388	3.32577	0.357747	9.29645	1.45211e-20	3.94782e-19	PF01490	Amino acid transporter, transmembrane domain	IPR013057	amino acid transporter
Up-regulated	AALT_g11297	5.12626	3.31849	1.24468	2.66614	0.00767266	0.0180936	PF07690	Major facilitator superfamily	IPR011701	putative MFS transporter
Up-regulated	AALT_g6441	122.518	3.31207	0.41685	7.94548	1.93442e-15	3.1497e-14	PF00891	O-methyltransferase domain	IPR001077	S-adenosyl-L-methionine-dependent methyltransferase
Up-regulated	AALT_g7296	1011.64	3.3099	0.390287	8.48069	2.23853e-17	4.33012e-16				hypothetical protein AALT_g7296
Up-regulated	AALT_g11075	4.78276	3.30828	1.32073	2.50488	0.0122492	0.0272445				hypothetical protein AALT_g11075
Up-regulated	AALT_g9827	82.6565	3.30676	0.450423	7.34144	2.1131e-13	2.69732e-12				hypothetical protein AALT_g9827
Up-regulated	AALT_g3877	7.17691	3.3027	1.12759	2.92898	0.00340071	0.00878897				hypothetical protein AALT_g3877
Up-regulated	AALT_g3553	130.222	3.29997	0.664533	4.96585	6.83993e-07	3.76891e-06	PF13460	NAD(P)-binding domain	IPR016040	NAD(P)-binding protein
Up-regulated	AALT_g6109	7.56116	3.29804	1.0482	3.14638	0.00165307	0.00464877	PF00106	Short-chain dehydrogenase/reductase SDR	IPR002347	NAD(P)-binding protein
Up-regulated	AALT_g1820	7.16119	3.29148	1.06847	3.08055	0.00206619	0.00565984	PF00294	Carbohydrate kinase PfkB	IPR011611	Ribokinase-like protein
Up-regulated	AALT_g5919	125.585	3.28965	0.603339	5.45242	4.96896e-08	3.25313e-07				class I glutamine amidotransferase-like protein
Up-regulated	AALT_g9305	1227.27	3.28316	0.338478	9.69978	3.02149e-22	9.72009e-21	PF00133	Aminoacyl-tRNA synthetase, class Ia	IPR002300	leucyl-tRNA synthetase
Up-regulated	AALT_g3767	242.045	3.2818	0.641161	5.11853	3.07933e-07	1.79277e-06	PF13813	Wax synthase domain	IPR032805	membrane bound O-acyl transferase family-like protein
Up-regulated	AALT_g9603	106.781	3.27722	0.397789	8.23858	1.74266e-16	3.13705e-15	PF07690	Major facilitator superfamily	IPR011701	MFS general substrate transporter
Up-regulated	AALT_g3592	4.75276	3.2762	1.34036	2.44427	0.0145146	0.031577				hypothetical protein CC77DRAFT_1057283
Up-regulated	AALT_g2740	7.21881	3.27448	1.04627	3.12967	0.00175005	0.00488581	PF06985	Heterokaryon incompatibility	IPR010730	HET-like protein
Up-regulated	AALT_g9976	38.2922	3.27366	0.653938	5.00608	5.55507e-07	3.09234e-06				hypothetical protein AALT_g9976
Up-regulated	AALT_g8487	220.615	3.27317	0.377943	8.66047	4.69822e-18	9.80302e-17	PF01266	FAD dependent oxidoreductase	IPR006076	putative FAD dependent oxidoreductase
Up-regulated	AALT_g2640	85.0414	3.27191	0.370483	8.83147	1.03307e-18	2.29603e-17	PF01565	FAD linked oxidase, N-terminal	IPR006094	FAD-binding domain-containing protein, partial
Up-regulated	AALT_g73	17.4465	3.27181	0.729616	4.48429	7.31576e-06	3.35434e-05	PF00533	BRCT domain	IPR001357	hypothetical protein AALT_g73
Up-regulated	AALT_g1897	206.203	3.26909	0.419211	7.7982	6.27963e-15	9.74608e-14				transcription factor gsfR2-like
Up-regulated	AALT_g1824	13.9558	3.26	0.801677	4.06647	4.77301e-05	0.000185556	PF01370	NAD-dependent epimerase/dehydratase	IPR001509	NAD dependent epimerase/dehydratase
Up-regulated	AALT_g11903	644.973	3.25987	0.320109	10.1836	2.34666e-24	9.12294e-23	PF12697	Alpha/beta hydrolase fold-1	IPR000073	alpha/beta-hydrolase
Up-regulated	AALT_g3456	25.6707	3.25969	0.682034	4.77936	1.75852e-06	9.0153e-06	PF01494	FAD-binding domain	IPR002938	FAD dependent oxidoreductase
Up-regulated	AALT_g6909	20.6252	3.25788	0.692766	4.70271	2.56725e-06	1.28041e-05				hypothetical protein AALT_g6909
Up-regulated	AALT_g8881	63.2848	3.2565	0.466065	6.98722	2.80393e-12	3.23333e-11				hypothetical protein AALT_g8881
Up-regulated	AALT_g4186	2254.63	3.25371	0.561542	5.79424	6.86299e-09	5.10342e-08	PF03460	Nitrite/Sulfite reductase ferredoxin-like domain	IPR005117	nitrite reductase
Up-regulated	AALT_g11876	11.1913	3.2529	1.02187	3.18328	0.00145615	0.0041362				hypothetical protein AALT_g11876
Up-regulated	AALT_g2364	334.459	3.25282	0.567124	5.73564	9.71474e-09	7.04835e-08	PF04248	Domain of unknown function DUF427	IPR007361	DUF427-like protein
Up-regulated	AALT_g756	1065.2	3.24535	0.286065	11.3448	7.8733e-30	5.2496e-28	PF00206	Fumarate lyase, N-terminal	IPR022761	Adenylosuccinate lyase
Up-regulated	AALT_g320	27.6894	3.24464	0.800884	4.05132	5.09288e-05	0.000197285	PF05922	Peptidase S8 propeptide/proteinase inhibitor I9	IPR010259	subtilisin-like protease-like protein
Up-regulated	AALT_g1515	57.9428	3.24272	0.47618	6.80985	9.76989e-12	1.05811e-10	PF07690	Major facilitator superfamily	IPR011701	MFS general substrate transporter
Up-regulated	AALT_g6363	1696.53	3.24181	0.290504	11.1593	6.45287e-29	4.0112e-27	PF00205	Thiamine pyrophosphate enzyme, central domain	IPR012000	acetolactate synthase
Up-regulated	AALT_g9700	6.96579	3.23992	1.05645	3.06678	0.00216377	0.00588661				hypothetical protein AALT_g9700
Up-regulated	AALT_g3133	1021.26	3.23844	0.376737	8.59602	8.25261e-18	1.66941e-16	PF13649	Methyltransferase domain 25	IPR041698	S-adenosyl-L-methionine-dependent methyltransferase
Up-regulated	AALT_g2008	9.13885	3.23566	1.11849	2.89289	0.00381716	0.00973458				hypothetical protein CC77DRAFT_1059300
Up-regulated	AALT_g7978	16.0257	3.23354	0.834888	3.87302	0.000107495	0.000392701				hypothetical protein AALT_g7978
Up-regulated	AALT_g7422	4.73263	3.22999	1.284	2.51557	0.0118842	0.0265564				hypothetical protein AALT_g7422
Up-regulated	AALT_g1537	149.712	3.22233	0.331182	9.72981	2.25016e-22	7.37794e-21	PF02110	Hydroxyethylthiazole kinase	IPR000417	TMP-TENI-like protein
Up-regulated	AALT_g11182	13.8785	3.21993	0.799973	4.02504	5.69647e-05	0.000218609	PF13577	SnoaL-like domain	IPR037401	Pea pathogenicity protein 2
Up-regulated	AALT_g6139	242.262	3.21328	0.304855	10.5404	5.62811e-26	2.55405e-24	PF14833	3-hydroxyisobutyrate dehydrogenase, NAD-binding domain	IPR029154	6-phosphogluconate dehydrogenase 2
Up-regulated	AALT_g5695	1383.83	3.21262	0.375575	8.55388	1.19018e-17	2.37141e-16	PF01212	Aromatic amino acid beta-eliminating lyase/threonine aldolase	IPR001597	lyase
Up-regulated	AALT_g1933	15.8431	3.2119	0.929378	3.45597	0.000548325	0.00172172				FAD binding domain-containing protein
Up-regulated	AALT_g229	48.6477	3.20647	0.586563	5.46653	4.58934e-08	3.03397e-07	PF07690	Major facilitator superfamily	IPR011701	MFS general substrate transporter
Up-regulated	AALT_g8565	328.059	3.20154	0.318376	10.0558	8.65754e-24	3.21893e-22				tetratricopeptide repeat protein 4
Up-regulated	AALT_g8484	9.53487	3.19722	0.928352	3.44397	0.000573236	0.00179475	PF07690	Major facilitator superfamily	IPR011701	azole resistance protein
Up-regulated	AALT_g326	57.6533	3.19605	0.482832	6.61938	3.60712e-11	3.62688e-10				hypothetical protein AALT_g326
Up-regulated	AALT_g8133	178.17	3.19573	0.489137	6.53341	6.42901e-11	6.32044e-10				hypothetical protein AALT_g8133
Up-regulated	AALT_g5561	2038.42	3.1938	0.370083	8.62994	6.13823e-18	1.2631e-16	PF02518	Histidine kinase/HSP90-like ATPase	IPR003594	HET-like protein
Up-regulated	AALT_g10362	169.549	3.19118	0.419563	7.60594	2.82834e-14	4.03301e-13	PF00067	Cytochrome P450	IPR001128	putative cytochrome P450
Up-regulated	AALT_g7027	4.63343	3.19039	1.33992	2.38104	0.0172638	0.0367076				hypothetical protein AALT_g7027
Up-regulated	AALT_g11069	9.49788	3.18585	0.926618	3.43814	0.000585719	0.00182951	PF00266	Aminotransferase class V domain	IPR000192	PLP-dependent transferase
Up-regulated	AALT_g9364	5.08173	3.18484	1.27007	2.50762	0.0121549	0.0270651				hypothetical protein AALT_g9364
Up-regulated	AALT_g3857	490.09	3.18417	0.399981	7.9608	1.70924e-15	2.79067e-14				arginine N-methyltransferase 2
Up-regulated	AALT_g4922	176.006	3.18382	0.550517	5.78333	7.32363e-09	5.4223e-08	PF00282	Pyridoxal phosphate-dependent decarboxylase	IPR002129	PLP-dependent transferase
Up-regulated	AALT_g1763	917.147	3.18209	0.359232	8.85804	8.1436e-19	1.82011e-17	PF01259	SAICAR synthetase/ADE2, N-terminal	IPR028923	phosphoribosylaminoimidazole-succinocarboxamide synthase
Up-regulated	AALT_g2063	213.827	3.16715	0.487206	6.50064	7.99782e-11	7.77015e-10	PF05833	NFACT protein, C-terminal	IPR021846	serologically defined colon cancer antigen 1
Up-regulated	AALT_g11843	100.887	3.16299	0.368449	8.58462	9.11394e-18	1.83123e-16				mfs monocarboxylate transporter
Up-regulated	AALT_g9284	9.34478	3.16118	1.0177	3.10621	0.00189499	0.00524993	PF00172	Zn(2)-C6 fungal-type DNA-binding domain	IPR001138	c6 finger-like protein
Up-regulated	AALT_g805	132.078	3.1609	0.423852	7.45756	8.81421e-14	1.18067e-12	PF03476	MOSC, N-terminal beta barrel	IPR005303	hypothetical protein CC77DRAFT_74452
Up-regulated	AALT_g5631	51.0422	3.15786	0.46626	6.77274	1.26366e-11	1.35384e-10	PF13450			FAD/NAD(P)-binding-like protein
Up-regulated	AALT_g4006	899.354	3.15707	0.342843	9.20852	3.3066e-20	8.63551e-19	PF00275	Enolpyruvate transferase domain	IPR001986	Pentafunctional AroM protein
Up-regulated	AALT_g8386	55.9662	3.15674	0.651843	4.84279	1.28031e-06	6.71963e-06	PF00144	Beta-lactamase-related	IPR001466	beta-lactamase
Up-regulated	AALT_g319	65.4821	3.1547	0.627941	5.02389	5.0635e-07	2.8439e-06	PF00174	Oxidoreductase, molybdopterin-binding domain	IPR000572	molybdopterin binding oxidoreductase
Up-regulated	AALT_g7094	108.022	3.15308	0.472104	6.67878	2.40945e-11	2.48332e-10	PF01266	FAD dependent oxidoreductase	IPR006076	FAD dependent oxidoreductase
Up-regulated	AALT_g9286	43.5607	3.14682	0.582547	5.40182	6.59682e-08	4.23296e-07	PF07690	Major facilitator superfamily	IPR011701	MFS general substrate transporter
Up-regulated	AALT_g4426	4.62939	3.14432	1.31687	2.38773	0.016953	0.0361053				hypothetical protein AALT_g4426
Up-regulated	AALT_g291	1322.97	3.13543	0.269011	11.6554	2.15442e-31	1.61717e-29	PF00583	GNAT domain	IPR000182	acetyltransferase
Up-regulated	AALT_g819	306.63	3.1337	0.408872	7.66424	1.79894e-14	2.61833e-13	PF00795	Carbon-nitrogen hydrolase	IPR003010	putative glutamine-dependent NAD(+) synthetase
Up-regulated	AALT_g9523	106.705	3.12751	0.692758	4.51457	6.34443e-06	2.93264e-05	PF04479	RTA-like protein	IPR007568	RTA1 like protein
Up-regulated	AALT_g10772	20.3617	3.12523	0.670369	4.66196	3.13209e-06	1.5415e-05				hypothetical protein AALT_g10772
Up-regulated	AALT_g3787	786.543	3.12222	0.448879	6.9556	3.51065e-12	3.98664e-11	PF07080	Protein of unknown function DUF1348	IPR009783	DUF1348-like protein
Up-regulated	AALT_g10726	17.7233	3.12161	0.708299	4.4072	1.04718e-05	4.63922e-05	PF01494	FAD-binding domain	IPR002938	FAD/NAD(P)-binding-like protein
Up-regulated	AALT_g10509	31.9843	3.11863	0.577908	5.39641	6.79856e-08	4.36007e-07				hypothetical protein AALT_g10509
Up-regulated	AALT_g6115	20.7603	3.11621	0.643548	4.84224	1.28382e-06	6.7351e-06	PF08424	siRNA-mediated silencing protein NRDE-2	IPR013633	DUF1740-like protein
Up-regulated	AALT_g5414	41.8987	3.11543	0.544604	5.72053	1.06191e-08	7.66259e-08	PF01979	Amidohydrolase-related	IPR006680	5-methylthioadenosine/S-adenosylhomocysteine deaminase n1
Up-regulated	AALT_g4536	473.581	3.11448	0.264282	11.7847	4.68145e-32	3.77521e-30	PF13181	Tetratricopeptide repeat	IPR019734	TPR-like protein
Up-regulated	AALT_g8612	3851.89	3.11069	0.383936	8.10211	5.40142e-16	9.24906e-15	PF13302	GNAT domain	IPR000182	acyl-CoA N-acyltransferase
Up-regulated	AALT_g9140	13.1072	3.10854	0.772535	4.02382	5.72614e-05	0.000219677	PF08386	Peptidase S33 tripeptidyl aminopeptidase-like, C-terminal	IPR013595	tap-like protein
Up-regulated	AALT_g7626	2110.46	3.10836	0.278475	11.1621	6.25072e-29	3.90588e-27	PF00793	DAHP synthetase I/KDSA	IPR006218	phospho-2-dehydro-3-deoxyheptonate aldolase
Up-regulated	AALT_g2463	11.5136	3.10634	0.864555	3.593	0.000326899	0.0010751	PF13302	GNAT domain	IPR000182	acyl-CoA N-acyltransferase
Up-regulated	AALT_g3240	4.16426	3.10602	1.37539	2.25828	0.0239281	0.0486429	PF07519	Tannase/feruloyl esterase	IPR011118	tannase and feruloyl esterase
Up-regulated	AALT_g353	524.573	3.10601	0.228885	13.5702	6.01472e-42	1.04037e-39				3-chlorobenzoate-3,4-dioxygenase reductase subunit
Up-regulated	AALT_g6886	6.15369	3.10532	1.26568	2.45349	0.0141479	0.0308355				hypothetical protein AALT_g6886
Up-regulated	AALT_g7128	37.3772	3.10254	0.861276	3.60226	0.000315465	0.00104123				MFS general substrate transporter
Up-regulated	AALT_g5615	19.6105	3.10047	0.710851	4.36163	1.29099e-05	5.62951e-05	PF00106	Short-chain dehydrogenase/reductase SDR	IPR002347	short-chain dehydrogenase
Up-regulated	AALT_g10421	119.223	3.10014	0.54203	5.7195	1.06835e-08	7.70441e-08	PF01026	TatD family	IPR001130	Mg-dependent DNase
Up-regulated	AALT_g160	183.751	3.0984	0.491469	6.30436	2.89383e-10	2.61057e-09	PF00316	Fructose-1-6-bisphosphatase class I, N-terminal	IPR033391	sedoheptulose-1,7-bisphosphatase
Up-regulated	AALT_g6930	26.0927	3.09818	0.637945	4.8565	1.19482e-06	6.29587e-06	PF01734	Patatin-like phospholipase domain	IPR002641	TPR repeat
Up-regulated	AALT_g11750	16.577	3.08723	0.731721	4.21913	2.45248e-05	0.000101282	PF16197	Ketoacyl-synthetase, C-terminal extension	IPR032821	polyketide synthase
Up-regulated	AALT_g11844	23.0171	3.08295	0.608188	5.06908	3.9975e-07	2.28169e-06				hypothetical protein AALT_g11844
Up-regulated	AALT_g8705	23.8717	3.08147	0.800151	3.85111	0.000117584	0.00042565				hypothetical protein AALT_g8705
Up-regulated	AALT_g8519	417.838	3.07987	0.312752	9.84765	7.01663e-23	2.44864e-21	PF01300	YrdC-like domain	IPR006070	translation initiation protein Sua5
Up-regulated	AALT_g74	582.007	3.07956	0.327152	9.41323	4.81131e-21	1.36721e-19	PF00697	N-(5'phosphoribosyl) anthranilate isomerase (PRAI)	IPR001240	anthranilate synthase component 2
Up-regulated	AALT_g4492	258.751	3.07889	0.338841	9.08652	1.02256e-19	2.51635e-18	PF01494	FAD-binding domain	IPR002938	hypothetical protein AA0111_g4827
Up-regulated	AALT_g6344	4.11472	3.07359	1.31425	2.33866	0.0193529	0.040508				hypothetical protein AALT_g6344
Up-regulated	AALT_g8221	3066.87	3.07274	0.396849	7.74285	9.72107e-15	1.47235e-13	PF13537	Glutamine amidotransferase type 2 domain	IPR017932	glutamine-hydrolyzing asparagine synthase
Up-regulated	AALT_g6077	15.8387	3.07142	0.804496	3.81782	0.000134637	0.00047981				60s ribosomal protein l29
Up-regulated	AALT_g9917	1071.57	3.06815	0.278763	11.0063	3.56346e-28	2.02524e-26				arrestin
Up-regulated	AALT_g7980	42.1224	3.06332	0.475459	6.44288	1.17228e-10	1.11041e-09				hypothetical protein AALT_g7980
Up-regulated	AALT_g3042	6.91649	3.06244	1.12726	2.7167	0.00659357	0.0157925	PF07876	Stress responsive alpha-beta barrel	IPR013097	phosphoglycerate mutase
Up-regulated	AALT_g11061	13.7307	3.06096	0.931827	3.2849	0.00102019	0.00301162				glycosyltransferase family 8 protein
Up-regulated	AALT_g2718	4.5284	3.06051	1.34953	2.26784	0.0233389	0.0476072	PF01042	YjgF/YER057c/UK114 family	IPR006175	endoribonuclease l-psp
Up-regulated	AALT_g11014	29.4701	3.05998	0.580495	5.27133	1.3544e-07	8.34958e-07				hypothetical protein CC77DRAFT_1099423
Up-regulated	AALT_g1930	214.766	3.0583	0.447696	6.83119	8.42141e-12	9.17058e-11	PF13649	Methyltransferase domain 25	IPR041698	sterol 24-C-methyltransferase-like
Up-regulated	AALT_g4628	10.6522	3.05608	0.864964	3.53319	0.000410573	0.00132116	PF05199	Glucose-methanol-choline oxidoreductase, C-terminal	IPR007867	glucose-methanol-choline oxidoreductase-like protein
Up-regulated	AALT_g9211	153.43	3.05509	0.317053	9.63589	5.64014e-22	1.7668e-20	PF00248	NADP-dependent oxidoreductase domain	IPR023210	Aldo/keto reductase
Up-regulated	AALT_g9876	395.291	3.05488	0.389784	7.83737	4.6007e-15	7.29207e-14				hypothetical protein AALT_g9876
Up-regulated	AALT_g10183	10.7311	3.05389	0.840361	3.63402	0.000279043	0.000932356	PF06985	Heterokaryon incompatibility	IPR010730	heterokaryon incompatibility
Up-regulated	AALT_g2218	22.3946	3.05295	0.636098	4.7995	1.59059e-06	8.2003e-06	PF00999	Cation/H+ exchanger	IPR006153	Sodium/hydrogen exchanger
Up-regulated	AALT_g3666	55.7446	3.05259	0.54827	5.56768	2.58157e-08	1.77279e-07	PF02676	tRNA wybutosine-synthesizing protein	IPR003827	hypothetical protein CC77DRAFT_926633
Up-regulated	AALT_g10354	7.92223	3.0524	1.11486	2.73792	0.00618291	0.0149258	PF00651	BTB/POZ domain	IPR000210	hypothetical protein AALT_g10354
Up-regulated	AALT_g8792	167.938	3.0486	0.333526	9.14051	6.2157e-20	1.57066e-18	PF00732	Glucose-methanol-choline oxidoreductase, N-terminal	IPR000172	choline dehydrogenase
Up-regulated	AALT_g3444	8.87488	3.04853	0.997807	3.05523	0.0022489	0.00608701	PF00172	Zn(2)-C6 fungal-type DNA-binding domain	IPR001138	c6 zinc finger-domain protein
Up-regulated	AALT_g3163	1810.51	3.04169	0.648067	4.69348	2.68596e-06	1.33349e-05	PF08538	Fusarinine C esterase SidJ	IPR013744	DUF1749-like protein
Up-regulated	AALT_g3971	8.51699	3.03606	0.946923	3.20624	0.00134482	0.00385087				hypothetical protein CC77DRAFT_1056893
Up-regulated	AALT_g9191	163.459	3.03381	0.301854	10.0506	9.13411e-24	3.38558e-22	PF13238			P-loop containing nucleoside triphosphate hydrolase protein
Up-regulated	AALT_g1886	13.1669	3.03266	0.766379	3.95712	7.58576e-05	0.000284347	PF05368	NmrA-like domain	IPR008030	NAD(P)-binding protein
Up-regulated	AALT_g9353	152.801	3.02619	0.386963	7.82035	5.26759e-15	8.25048e-14	PF01124	Membrane-associated, eicosanoid/glutathione metabolism (MAPEG) protein	IPR001129	adp-ribosylation factor
Up-regulated	AALT_g1837	3.98734	3.02572	1.32384	2.28556	0.0222798	0.0457597				NAD(P)-binding protein
Up-regulated	AALT_g10819	131.611	3.01967	0.307969	9.80509	1.07047e-22	3.68186e-21	PF01915	Glycoside hydrolase family 3 C-terminal domain	IPR002772	glycoside hydrolase
Up-regulated	AALT_g7904	6.64222	3.01763	1.13265	2.66423	0.00771659	0.0181795	PF04548	AIG1-type guanine nucleotide-binding (G) domain	IPR006703	P-loop containing nucleoside triphosphate hydrolase protein
Up-regulated	AALT_g1928	20.0632	3.01626	0.683162	4.41514	1.00944e-05	4.48702e-05	PF00150	Glycoside hydrolase, family 5	IPR001547	glycoside hydrolase
Up-regulated	AALT_g9944	11.0097	3.01539	0.989163	3.04843	0.00230042	0.00621166	PF00106	Short-chain dehydrogenase/reductase SDR	IPR002347	NAD(P)-binding protein
Up-regulated	AALT_g5600	115.938	3.0094	0.454482	6.62161	3.553e-11	3.58151e-10	PF04909	Amidohydrolase-related	IPR006680	hypothetical protein AA0114_g4194
Up-regulated	AALT_g7862	1602.2	3.00838	0.291854	10.3078	6.49474e-25	2.70086e-23	PF00155	Aminotransferase, class I/classII	IPR004839	aromatic amino acid aminotransferase 1
Up-regulated	AALT_g8783	12.8516	3.00802	0.761633	3.94943	7.8336e-05	0.000293177	PF13622			Thioesterase/thiol ester dehydrase-isomerase
Up-regulated	AALT_g3056	1279.23	3.0074	0.310696	9.67957	3.68257e-22	1.17517e-20	PF01842	ACT domain	IPR002912	formyltetrahydrofolate deformylase hydrolase
Up-regulated	AALT_g7141	74.3795	3.0068	0.439911	6.83502	8.19958e-12	8.94534e-11	PF11051	Alpha-mannosyltransferase	IPR022751	nucleotide-diphospho-sugar transferase
Up-regulated	AALT_g1500	874.099	3.00548	0.270482	11.1116	1.10197e-28	6.71019e-27	PF03807	Pyrroline-5-carboxylate reductase	IPR000304	Pyrroline-5-carboxylate reductase
Up-regulated	AALT_g11518	10.244	3.00457	0.937011	3.20655	0.00134338	0.0038486				hypothetical protein AALT_g11518
Up-regulated	AALT_g8104	66.6857	3.00312	0.43826	6.85237	7.26386e-12	7.9609e-11				hypothetical protein AA0117_g5561
Up-regulated	AALT_g2276	83.903	2.99954	0.438553	6.83963	7.9396e-12	8.66964e-11	PF13378	Enolase C-terminal domain-like	IPR029065	mandelate racemase/muconate lactonizing protein-like protein
Up-regulated	AALT_g9912	8.18258	2.99798	1.07531	2.78801	0.00530337	0.0130776	PF00106	Short-chain dehydrogenase/reductase SDR	IPR002347	NAD(P)-binding protein
Up-regulated	AALT_g9546	371.724	2.997	0.398653	7.51783	5.56936e-14	7.71117e-13	PF00025	Small GTPase superfamily, ARF/SAR type	IPR006689	ADP-ribosylation factor
Up-regulated	AALT_g5688	295.417	2.997	0.314659	9.52458	1.65707e-21	4.94427e-20	PF00763	Tetrahydrofolate dehydrogenase/cyclohydrolase, catalytic domain	IPR020630	NAD(P)-binding protein
Up-regulated	AALT_g2057	631.802	2.99699	0.368091	8.14199	3.88833e-16	6.78468e-15	PF07859	Alpha/beta hydrolase fold-3	IPR013094	alpha/beta-hydrolase
Up-regulated	AALT_g4363	768.176	2.99541	0.402023	7.45085	9.27409e-14	1.23534e-12	PF03641	LOG family	IPR031100	lysine decarboxylase-like protein
Up-regulated	AALT_g6577	14.0301	2.99517	0.824899	3.63095	0.000282377	0.000941913	PF00069	Protein kinase domain	IPR000719	kinase-like protein
Up-regulated	AALT_g836	2466.38	2.99285	0.506954	5.90359	3.55669e-09	2.73512e-08	PF13714			PEP phosphonomutase-like protein
Up-regulated	AALT_g11400	1351.47	2.99089	0.27198	10.9967	3.96308e-28	2.22063e-26				arginase
Up-regulated	AALT_g10208	12.1105	2.9892	0.932422	3.20585	0.00134666	0.0038543	PF00107	Alcohol dehydrogenase, C-terminal	IPR013149	GroES-like protein
Up-regulated	AALT_g3242	1523.25	2.9875	0.306474	9.74797	1.8819e-22	6.23901e-21	PF00133	Aminoacyl-tRNA synthetase, class Ia	IPR002300	hypothetical protein CC77DRAFT_1038835
Up-regulated	AALT_g8152	40.6136	2.98505	0.607623	4.91266	8.98468e-07	4.84224e-06				RNA binding protein
Up-regulated	AALT_g10230	2239.3	2.98221	0.353215	8.44303	3.09225e-17	5.92391e-16	PF01425	Amidase signature domain	IPR023631	amidase signature enzyme
Up-regulated	AALT_g9921	94.9401	2.98219	0.357007	8.35332	6.63681e-17	1.22807e-15	PF12697	Alpha/beta hydrolase fold-1	IPR000073	alpha/beta-hydrolase
Up-regulated	AALT_g1843	57.7842	2.97941	0.464771	6.41049	1.45056e-10	1.36211e-09	PF00199	Catalase core domain	IPR011614	heme-dependent catalase
Up-regulated	AALT_g6200	6.56269	2.97907	1.10226	2.70269	0.00687812	0.0163886	PF06985	Heterokaryon incompatibility	IPR010730	Heterokaryon incompatibility
Up-regulated	AALT_g1782	269.09	2.97762	0.459456	6.48075	9.12661e-11	8.76316e-10	PF13508	GNAT domain	IPR000182	acyl-CoA N-acyltransferase
Up-regulated	AALT_g2447	45.3944	2.97221	0.565435	5.2565	1.46823e-07	9.01868e-07				hypothetical protein AALT_g2447
Up-regulated	AALT_g9488	540.978	2.97169	0.349933	8.49217	2.02818e-17	3.96671e-16	PF00106	Short-chain dehydrogenase/reductase SDR	IPR002347	NAD(P)-binding protein
Up-regulated	AALT_g1858	4.22985	2.97031	1.27865	2.323	0.0201794	0.0420023	PF00067	Cytochrome P450	IPR001128	cytochrome p450
Up-regulated	AALT_g425	228.518	2.97029	0.331552	8.95875	3.2838e-19	7.6398e-18	PF01728	Ribosomal RNA methyltransferase FtsJ domain	IPR002877	uridine-2&apos;-O--methyltransferas-like protein TRM7
Up-regulated	AALT_g11235	502.896	2.96919	0.227273	13.0645	5.25604e-39	6.8935e-37				hypothetical protein AALT_g11235
Up-regulated	AALT_g6618	12.3192	2.96699	0.878457	3.3775	0.000731471	0.00223048				hypothetical protein AALT_g6618
Up-regulated	AALT_g1923	616.16	2.96679	0.438511	6.76561	1.32751e-11	1.41337e-10	PF01476	LysM domain	IPR018392	carbohydrate-binding module family 50 protein
Up-regulated	AALT_g8201	111.377	2.96408	0.48559	6.10409	1.03389e-09	8.581e-09				Cupin-like protein
Up-regulated	AALT_g7685	20.7471	2.95887	0.724021	4.08672	4.37509e-05	0.000172332				hypothetical protein AALT_g7685
Up-regulated	AALT_g1392	1023.85	2.95863	0.278064	10.6401	1.93846e-26	9.07274e-25	PF00920	Dihydroxy-acid/6-phosphogluconate dehydratase	IPR000581	dihydroxy-acid and 6-phosphogluconate dehydratase
Up-regulated	AALT_g1122	225.084	2.95511	0.701634	4.21175	2.53404e-05	0.00010443	PF07992	FAD/NAD(P)-binding domain	IPR023753	FAD/NAD(P)-binding-like protein
Up-regulated	AALT_g3894	38.759	2.95249	0.585324	5.0442	4.55418e-07	2.57237e-06				hypothetical protein AALT_g3894
Up-regulated	AALT_g9280	2240.74	2.94913	0.390255	7.55695	4.12642e-14	5.78038e-13	PF01266	FAD dependent oxidoreductase	IPR006076	sarcosine oxidase
Up-regulated	AALT_g9780	406.38	2.94853	0.239868	12.2923	9.96704e-35	1.00811e-32	PF07719	Tetratricopeptide repeat 2	IPR013105	SET domain-containing protein
Up-regulated	AALT_g11776	30.7225	2.94391	0.686234	4.28995	1.78712e-05	7.60131e-05				hypothetical protein AALT_g11776
Up-regulated	AALT_g4965	291.714	2.94036	0.385107	7.63518	2.25507e-14	3.2466e-13	PF01053	Cys/Met metabolism, pyridoxal phosphate-dependent enzyme	IPR000277	cystathionine beta-lyase
Up-regulated	AALT_g11441	6.78053	2.93903	1.17811	2.49471	0.012606	0.0278978				asparagine synthetase
Up-regulated	AALT_g9602	19.9171	2.93882	0.643148	4.56942	4.89066e-06	2.31444e-05	PF01408	Oxidoreductase, N-terminal	IPR000683	NAD-binding Rossmann fold oxidoreductase family protein
Up-regulated	AALT_g6974	17.4635	2.93832	0.705876	4.16266	3.14562e-05	0.00012748	PF04616	Glycoside hydrolase, family 43	IPR006710	glycoside hydrolase
Up-regulated	AALT_g7395	11.9415	2.93573	0.800654	3.66666	0.000245736	0.000829429	PF12051	Domain of unknown function DUF3533	IPR022703	protein of unknown function DUF3533
Up-regulated	AALT_g6802	9.71874	2.92856	1.1502	2.54613	0.0108924	0.0246213				hypothetical protein AALT_g6802
Up-regulated	AALT_g677	70.0243	2.92665	0.467638	6.25837	3.89026e-10	3.42912e-09	PF00583	GNAT domain	IPR000182	acyl-CoA N-acyltransferase
Up-regulated	AALT_g8978	646.65	2.92606	0.299138	9.78164	1.35001e-22	4.59041e-21				hypothetical protein CC77DRAFT_943096
Up-regulated	AALT_g11614	1067.34	2.92294	0.304499	9.5992	8.05708e-22	2.47201e-20	PF07690	Major facilitator superfamily	IPR011701	MFS general substrate transporter
Up-regulated	AALT_g6227	952.472	2.9178	0.302463	9.64679	5.07161e-22	1.60131e-20	PF00330	Aconitase/3-isopropylmalate dehydratase large subunit, alpha/beta/alpha domain	IPR001030	3-isopropylmalate dehydratase
Up-regulated	AALT_g3559	295.458	2.91514	0.243125	11.9903	3.99461e-33	3.58464e-31	PF13561			sorbose reductase SOU1
Up-regulated	AALT_g6648	53.7429	2.91469	0.446646	6.52573	6.76689e-11	6.64168e-10	PF03358	NADPH-dependent FMN reductase-like	IPR005025	arsenate resistance ArsH
Up-regulated	AALT_g3982	63.3193	2.91461	0.4043	7.20903	5.63521e-13	6.95514e-12	PF01814	Haemerythrin-like	IPR012312	hypothetical protein AALT_g3982
Up-regulated	AALT_g9182	444.464	2.91327	0.445944	6.53282	6.45413e-11	6.33992e-10				hypothetical protein AALT_g9182
Up-regulated	AALT_g6752	155.202	2.91148	0.318046	9.15427	5.47264e-20	1.39266e-18	PF01916	Deoxyhypusine synthase	IPR002773	Deoxyhypusine synthase
Up-regulated	AALT_g7386	126.337	2.91051	0.390236	7.45832	8.76344e-14	1.17519e-12				threonine synthase-like protein
Up-regulated	AALT_g3095	229.919	2.91	0.360468	8.07285	6.86737e-16	1.16745e-14				HET-like protein
Up-regulated	AALT_g11954	6.70947	2.90856	1.19389	2.4362	0.0148423	0.0321669	PF16197	Ketoacyl-synthetase, C-terminal extension	IPR032821	6-methylsalicylic acid synthase
Up-regulated	AALT_g10485	11.6546	2.90845	0.80559	3.61034	0.0003058	0.00101241				hypothetical protein AALT_g10485
Up-regulated	AALT_g3709	5.61125	2.90663	1.11952	2.59631	0.00942307	0.0216736	PF03446	6-phosphogluconate dehydrogenase, NADP-binding	IPR006115	3-hydroxyisobutyrate dehydrogenase-like protein
Up-regulated	AALT_g6975	25.0965	2.90641	0.573562	5.0673	4.03503e-07	2.30091e-06				hypothetical protein AALT_g6975
Up-regulated	AALT_g3436	173.419	2.90219	0.361533	8.02745	9.95176e-16	1.66118e-14	PF00588	tRNA/rRNA methyltransferase, SpoU type	IPR001537	tRNA rRNA methyltransferase
Up-regulated	AALT_g8217	28.9701	2.90214	0.638119	4.54797	5.41668e-06	2.53657e-05	PF00583	GNAT domain	IPR000182	acetyltransferas-like protein
Up-regulated	AALT_g3093	87.6786	2.90123	0.337508	8.59603	8.25213e-18	1.66941e-16	PF10288	Cytoplasmic tRNA 2-thiolation protein 2	IPR019407	cytoplasmic tRNA 2-thiolation protein 2
Up-regulated	AALT_g1567	27.9003	2.89665	0.641897	4.51265	6.40232e-06	2.95825e-05	PF01494	FAD-binding domain	IPR002938	FAD/NAD(P)-binding-like protein
Up-regulated	AALT_g4983	12.1634	2.89625	0.802685	3.60821	0.000308323	0.00101963				hypothetical protein CC77DRAFT_1058378
Up-regulated	AALT_g2581	387.7	2.89559	0.509602	5.68207	1.33075e-08	9.45385e-08	PF00106	Short-chain dehydrogenase/reductase SDR	IPR002347	NAD(P)-binding protein
Up-regulated	AALT_g1924	246.981	2.89355	0.259525	11.1494	7.20722e-29	4.4569e-27				uncharacterized protein AALT_g1924
Up-regulated	AALT_g7305	1118.76	2.89107	0.321105	9.00351	2.18611e-19	5.20782e-18	PF03367	Zinc finger, ZPR1-type	IPR004457	zf-ZPR1-domain-containing protein
Up-regulated	AALT_g11249	239.98	2.88847	0.697531	4.141	3.45794e-05	0.00013938	PF00106	Short-chain dehydrogenase/reductase SDR	IPR002347	short-chain dehydrogenase TIC 32, chloroplastic-like
Up-regulated	AALT_g8675	970.275	2.88738	0.282976	10.2036	1.91044e-24	7.52513e-23	PF08546	Ketopantoate reductase, C-terminal domain	IPR013752	sister chromatid separation protein
Up-regulated	AALT_g1856	58.6442	2.88581	0.470815	6.12939	8.82163e-10	7.4093e-09				hypothetical protein AALT_g1856
Up-regulated	AALT_g10981	17.1625	2.88513	0.653322	4.41609	1.00502e-05	4.47071e-05	PF00106	Short-chain dehydrogenase/reductase SDR	IPR002347	NAD(P)-binding protein
Up-regulated	AALT_g9918	661.52	2.88236	0.375617	7.67369	1.67121e-14	2.45337e-13	PF17110	General transcription factor TFIIH, subunit Tfb6	IPR031349	hypothetical protein CC77DRAFT_1079917
Up-regulated	AALT_g2262	5.86815	2.88132	1.1227	2.56642	0.0102755	0.0234266				hypothetical protein AALT_g2262
Up-regulated	AALT_g6310	24.749	2.88044	0.586335	4.91262	8.98665e-07	4.84224e-06	PF00415	Regulator of chromosome condensation, RCC1	IPR000408	alpha-tubulin suppressor protein-like protein Aats1
Up-regulated	AALT_g4114	14.2892	2.87272	0.762059	3.76968	0.000163454	0.000571923				GsfR2
Up-regulated	AALT_g11932	32.0362	2.87158	0.670934	4.27998	1.86912e-05	7.91436e-05				hypothetical protein AALT_g11932
Up-regulated	AALT_g10672	1813.94	2.87149	0.455252	6.30748	2.83608e-10	2.56235e-09	PF02567	Phenazine biosynthesis PhzF protein	IPR003719	Diaminopimelate epimerase-like protein
Up-regulated	AALT_g1195	236.769	2.86898	0.405296	7.07874	1.45476e-12	1.72247e-11	PF07973	Threonyl/alanyl tRNA synthetase, SAD	IPR012947	threonyl and alanyl tRNA synthetase second additional
Up-regulated	AALT_g3842	41.3497	2.86665	0.516072	5.55475	2.7801e-08	1.88847e-07				hypothetical protein AALT_g3842
Up-regulated	AALT_g8754	1171.34	2.86635	0.281257	10.1912	2.1702e-24	8.48205e-23	PF02540	NAD/GMP synthase	IPR022310	GMP synthase
Up-regulated	AALT_g11672	42.2659	2.86114	0.442055	6.47235	9.64872e-11	9.21997e-10	PF03368	Dicer dimerisation domain	IPR005034	endoribonuclease dcr-1
Up-regulated	AALT_g9839	49.1431	2.85678	0.418786	6.82157	9.00487e-12	9.78808e-11	PF03537	Glycoside-hydrolase family GH114, TIM-barrel domain	IPR004352	endo alpha-1,4 polygalactosaminidase precursor
Up-regulated	AALT_g1052	53.5963	2.85583	0.591639	4.82698	1.38622e-06	7.21836e-06				hypothetical protein AALT_g1052
Up-regulated	AALT_g1748	7.77494	2.84403	0.924492	3.07632	0.00209576	0.00573296	PF01048	Nucleoside phosphorylase domain	IPR000845	putative Ankyrin repeat protein
Up-regulated	AALT_g4936	2020.77	2.84184	0.338597	8.39298	4.73959e-17	8.88022e-16	PF13302	GNAT domain	IPR000182	acyl-CoA N-acyltransferase
Up-regulated	AALT_g7823	525.748	2.84129	0.319291	8.89874	5.64826e-19	1.27917e-17	PF11715	WD40 repeat	IPR001680	periodic tryptophan protein-like protein
Up-regulated	AALT_g4128	7.65464	2.83981	0.999424	2.84145	0.00449094	0.0112415	PF06441	Epoxide hydrolase, N-terminal	IPR010497	hypothetical protein AALT_g4128
Up-regulated	AALT_g10491	15.1805	2.83467	0.714295	3.96849	7.2329e-05	0.000271974	PF02982	Scytalone dehydratase	IPR004235	putative scytalone dehydratase
Up-regulated	AALT_g2061	194.631	2.83174	0.396024	7.15042	8.65135e-13	1.05147e-11	PF00753	Metallo-beta-lactamase	IPR001279	Metallo-hydrolase/oxidoreductase
Up-regulated	AALT_g2846	718.867	2.83171	0.256264	11.05	2.19271e-28	1.28284e-26	PF01264	Chorismate synthase	IPR000453	chorismate synthase
Up-regulated	AALT_g11923	12.4922	2.82399	0.868077	3.25315	0.00114132	0.00333212				major facilitator superfamily general substrate transporter
Up-regulated	AALT_g1466	20.3791	2.82307	0.622227	4.53704	5.70482e-06	2.65343e-05	PF09995	Domain of unknown function DUF2236	IPR018713	transcriptional regulator
Up-regulated	AALT_g6777	24.494	2.81983	0.586805	4.8054	1.54442e-06	7.97262e-06	PF00106	Short-chain dehydrogenase/reductase SDR	IPR002347	hypothetical protein AALT_g6777
Up-regulated	AALT_g11165	8.98633	2.81958	0.86796	3.24852	0.00116008	0.00338458				hypothetical protein AALT_g11165
Up-regulated	AALT_g11626	860.461	2.81946	0.30304	9.30391	1.3537e-20	3.69713e-19	PF00977	Histidine biosynthesis protein	IPR006062	imidazole glycerol phosphate synthase HisHF
Up-regulated	AALT_g9972	776.422	2.8141	0.297032	9.47407	2.69135e-21	7.89221e-20	PF05222	Alanine dehydrogenase/pyridine nucleotide transhydrogenase, N-terminal	IPR007886	Saccharopine dehydrogenase
Up-regulated	AALT_g1386	161.904	2.8133	0.40597	6.92983	4.21345e-12	4.76208e-11	PF18826	VLRF1/Vms1	IPR041175	ankyrin repeat and zinc finger-like protein 1
Up-regulated	AALT_g7288	169.293	2.81254	0.504214	5.57807	2.43203e-08	1.67879e-07	PF03931	SKP1 component, POZ domain	IPR016073	POZ-like protein
Up-regulated	AALT_g735	10.0506	2.81197	0.995719	2.82405	0.00474203	0.0118056				fungal trichothecene efflux pump
Up-regulated	AALT_g5507	2519.51	2.80958	0.307817	9.12742	7.01525e-20	1.75161e-18	PF02786	Carbamoyl-phosphate synthetase large subunit-like, ATP-binding domain	IPR005479	carbamoyl-phosphate synthase
Up-regulated	AALT_g4047	5.46184	2.80738	1.13425	2.4751	0.0133198	0.0292658	PF00069	Protein kinase domain	IPR000719	kinase-like protein
Up-regulated	AALT_g712	14.8315	2.80447	0.800928	3.50153	0.000462597	0.00147347				hypothetical protein AALT_g712
Up-regulated	AALT_g771	676.679	2.80429	0.364175	7.70038	1.35658e-14	2.01824e-13	PF00155	Aminotransferase, class I/classII	IPR004839	histidinol-phosphate aminotransferase
Up-regulated	AALT_g1067	50.6005	2.80021	0.460861	6.07604	1.23185e-09	1.01115e-08				hypothetical protein AALT_g1067
Up-regulated	AALT_g9923	20.074	2.79938	0.618303	4.52753	5.96777e-06	2.76603e-05	PF03443	Glycoside hydrolase, family 61	IPR005103	glycoside hydrolase
Up-regulated	AALT_g5181	11.9691	2.79304	0.873706	3.19677	0.00138975	0.00396242	PF06985	Heterokaryon incompatibility	IPR010730	HET-like protein
Up-regulated	AALT_g2196	51.1625	2.79107	0.509054	5.48285	4.18532e-08	2.78283e-07	PF05721	Phytanoyl-CoA dioxygenase	IPR008775	hypothetical protein AALT_g2196
Up-regulated	AALT_g6343	19.3173	2.79017	0.736965	3.78603	0.000153074	0.000538759				Interferon-induced 6-16
Up-regulated	AALT_g11170	75.5373	2.78937	0.411299	6.78186	1.18642e-11	1.27337e-10	PF06985	Heterokaryon incompatibility	IPR010730	HET-like protein
Up-regulated	AALT_g10474	55.9109	2.78836	0.45704	6.10091	1.05464e-09	8.74717e-09	PF02458	Transferase	IPR003480	putative trichothecene 3-O-acetyltransferase
Up-regulated	AALT_g2368	10.9483	2.78695	0.81972	3.39988	0.000674158	0.0020748				hypothetical protein AALT_g2368
Up-regulated	AALT_g10031	1385.4	2.78595	0.316911	8.79097	1.48269e-18	3.19998e-17	PF00749	Glutamyl/glutaminyl-tRNA synthetase, class Ib, catalytic domain	IPR020058	hypothetical protein AALT_g10031
Up-regulated	AALT_g11924	36.7462	2.78426	0.55086	5.05439	4.31762e-07	2.44918e-06				hypothetical protein AALT_g11924
Up-regulated	AALT_g6061	212.763	2.78373	0.300082	9.27654	1.75064e-20	4.69525e-19	PF04034	Ribosome biogenesis protein, C-terminal	IPR007177	DUF367-domain-containing protein
Up-regulated	AALT_g2542	536.047	2.7786	0.251742	11.0375	2.51999e-28	1.46713e-26	PF01163			Serine/threonine-protein kinase Rio1
Up-regulated	AALT_g10623	12.2121	2.77733	0.819601	3.38863	0.000702426	0.0021496				hypothetical protein CC77DRAFT_865710
Up-regulated	AALT_g4297	77.027	2.775	0.381796	7.26827	3.64129e-13	4.5704e-12	PF08241	Methyltransferase type 11	IPR013216	S-adenosyl-L-methionine-dependent methyltransferase
Up-regulated	AALT_g10506	18.7423	2.77091	0.833717	3.32357	0.000888738	0.00265908	PF17111	Fungal N-terminal domain of STAND protein	IPR031348	hypothetical protein AALT_g10506
Up-regulated	AALT_g5162	627.068	2.77054	0.432216	6.41008	1.45445e-10	1.36362e-09	PF00282	Pyridoxal phosphate-dependent decarboxylase	IPR002129	pyridoxal-dependent decarboxylase
Up-regulated	AALT_g9121	124.663	2.77039	0.36512	7.5876	3.25884e-14	4.61927e-13	PF00067	Cytochrome P450	IPR001128	cytochrome P450
Up-regulated	AALT_g2672	246.533	2.76694	0.359312	7.70065	1.35377e-14	2.01713e-13	PF01872	Bacterial bifunctional deaminase-reductase, C-terminal	IPR002734	bacterial bifunctional deaminase-reductase
Up-regulated	AALT_g563	53.6427	2.76514	0.468765	5.89878	3.66193e-09	2.80881e-08	PF08240	Alcohol dehydrogenase, N-terminal	IPR013154	GroES-like protein
Up-regulated	AALT_g2699	30.6179	2.76497	0.506782	5.45593	4.87173e-08	3.19648e-07				hypothetical protein AALT_g2699
Up-regulated	AALT_g1678	796.568	2.76453	0.317931	8.69537	3.45708e-18	7.26413e-17	PF01474	DAHP synthetase, class II	IPR002480	phospho-2-dehydro-3-deoxyheptonate aldolase
Up-regulated	AALT_g9966	6.66677	2.76341	1.0413	2.6538	0.00795909	0.0186587				hypothetical protein AALT_g9966
Up-regulated	AALT_g7692	982.525	2.76128	0.667504	4.13672	3.52299e-05	0.000141668				hypothetical protein AALT_g7692
Up-regulated	AALT_g6497	60.3017	2.7574	0.425182	6.48522	8.86009e-11	8.52784e-10				hypothetical protein CC77DRAFT_400796
Up-regulated	AALT_g1105	112.736	2.75493	0.46089	5.97742	2.267e-09	1.79778e-08	PF00179	Ubiquitin-conjugating enzyme E2	IPR000608	ubiquitin-conjugating enzyme/RWD-like protein
Up-regulated	AALT_g11682	12.5197	2.75373	0.752684	3.65855	0.000253651	0.000853969				hypothetical protein AALT_g11682
Up-regulated	AALT_g10084	129.927	2.75295	0.445596	6.17813	6.48659e-10	5.54964e-09	PF00583	GNAT domain	IPR000182	acyl-CoA N-acyltransferase
Up-regulated	AALT_g1208	20.9116	2.74816	0.689613	3.98507	6.74599e-05	0.000255206	PF00106	Short-chain dehydrogenase/reductase SDR	IPR002347	NAD(P)-binding protein
Up-regulated	AALT_g8939	72.0605	2.74522	0.460656	5.95938	2.53203e-09	1.98945e-08	PF00248	NADP-dependent oxidoreductase domain	IPR023210	tRNA processing endoribonuclease protein
Up-regulated	AALT_g8877	2751.89	2.74503	0.346883	7.91341	2.50431e-15	4.03904e-14	PF09180	Proline-tRNA ligase, class II, C-terminal	IPR016061	prolyl-tRNA synthetase 2
Up-regulated	AALT_g3294	1899.14	2.74092	0.238843	11.4758	1.74512e-30	1.24719e-28	PF01597	Glycine cleavage system H-protein/Simiate	IPR033753	glycine cleavage system H protein, mitochondrial precursor
Up-regulated	AALT_g8814	6.78781	2.74004	1.01902	2.68891	0.0071686	0.0170196				hypothetical protein CC77DRAFT_116029
Up-regulated	AALT_g1579	1219.9	2.73928	0.467626	5.85785	4.68911e-09	3.5443e-08	PF07690	Major facilitator superfamily	IPR011701	high affinity nitrate transporter NrtB
Up-regulated	AALT_g8156	134.916	2.7366	0.473248	5.78259	7.35576e-09	5.44271e-08	PF05368	NmrA-like domain	IPR008030	NAD(P)-binding protein
Up-regulated	AALT_g3292	14.9055	2.73659	0.755845	3.62058	0.000293947	0.00097587	PF13637			hypothetical protein AALT_g3292
Up-regulated	AALT_g11358	57.3218	2.73658	0.544576	5.02515	5.03038e-07	2.82929e-06	PF01753	Zinc finger, MYND-type	IPR002893	hypothetical protein CC77DRAFT_234709
Up-regulated	AALT_g4154	794.955	2.73549	0.289136	9.46092	3.05259e-21	8.92957e-20	PF05383	La-type HTH domain	IPR006630	RNA-binding la-like protein
Up-regulated	AALT_g5394	8.87728	2.73486	0.924631	2.95778	0.00309858	0.00807951				hypothetical protein AALT_g5394
Up-regulated	AALT_g4042	30.2046	2.73231	0.571787	4.77855	1.7656e-06	9.04008e-06	PF13967	Calcium permeable stress-gated cation channel 1, N-terminal transmembrane domain	IPR032880	DUF221-like protein
Up-regulated	AALT_g9536	172.467	2.72895	0.327	8.34542	7.096e-17	1.311e-15	PF00011	Alpha crystallin/Hsp20 domain	IPR002068	HSP20-like chaperone
Up-regulated	AALT_g4677	213.417	2.72399	0.29995	9.08147	1.07118e-19	2.61977e-18	PF12697	Alpha/beta hydrolase fold-1	IPR000073	Alpha/beta hydrolase family protein
Up-regulated	AALT_g11787	225.651	2.72297	0.473282	5.75337	8.74796e-09	6.38574e-08				glycoside hydrolase
Up-regulated	AALT_g11154	355.956	2.72179	0.332778	8.179	2.86208e-16	5.0531e-15	PF09511	RNA ligase T4 Rnl1, N-terminal	IPR019039	tRNA ligase
Up-regulated	AALT_g2478	625.053	2.72129	0.557601	4.88036	1.05891e-06	5.61443e-06	PF00043	Glutathione S-transferase, C-terminal	IPR004046	hypothetical protein CUC08_Gglean000711
Up-regulated	AALT_g3667	131.526	2.7207	0.374717	7.2607	3.85106e-13	4.82292e-12	PF13489			S-adenosyl-L-methionine-dependent methyltransferase
Up-regulated	AALT_g7039	6.92491	2.71905	0.972891	2.79481	0.00519294	0.0128261	PF00144	Beta-lactamase-related	IPR001466	beta-lactamase/transpeptidase-like protein
Up-regulated	AALT_g9846	25.6337	2.7187	0.587869	4.62466	3.75209e-06	1.81742e-05	PF06985	Heterokaryon incompatibility	IPR010730	hypothetical protein AALT_g9846
Up-regulated	AALT_g2376	235.52	2.71048	0.309616	8.75433	2.0532e-18	4.40737e-17	PF00400	WD40 repeat	IPR001680	RNA polymerase-like protein II Elongator subunit
Up-regulated	AALT_g668	7469.35	2.70989	0.4667	5.80649	6.37947e-09	4.75868e-08	PF00428			60s acidic ribosomal protein p1
Up-regulated	AALT_g1690	5.26526	2.70887	1.10456	2.45245	0.0141887	0.0309131				MFS general substrate transporter
Up-regulated	AALT_g10115	22.7392	2.70832	0.636338	4.25611	2.08017e-05	8.7357e-05	PF01636	Aminoglycoside phosphotransferase	IPR002575	uncharacterized protein AALT_g10115
Up-regulated	AALT_g2033	21.7282	2.7048	0.577782	4.68136	2.84985e-06	1.41015e-05	PF01565	FAD linked oxidase, N-terminal	IPR006094	FAD binding domain-containing protein
Up-regulated	AALT_g734	17.9288	2.70398	0.66239	4.08216	4.46185e-05	0.000175057				hypothetical protein AALT_g734
Up-regulated	AALT_g1825	13.4896	2.70226	0.800848	3.37425	0.000740162	0.00225353	PF14832	Tautomerase, cis-CaaD-like	IPR028116	hypothetical protein CC77DRAFT_1036502
Up-regulated	AALT_g11701	154.799	2.70156	0.361088	7.48173	7.33492e-14	9.98201e-13	PF03184	DDE superfamily endonuclease domain	IPR004875	pogo transposable
Up-regulated	AALT_g9287	35.3767	2.7012	0.652677	4.13865	3.49362e-05	0.000140628	PF00106	Short-chain dehydrogenase/reductase SDR	IPR002347	NAD(P)-binding protein
Up-regulated	AALT_g7546	14.8852	2.70069	0.707735	3.81596	0.000135654	0.000482717				hypothetical protein AALT_g7546
Up-regulated	AALT_g6999	43.3601	2.69347	0.483383	5.57213	2.51643e-08	1.73304e-07	PF09346	Knr4/Smi1-like domain	IPR018958	SMI1/KNR4 family protein
Up-regulated	AALT_g2405	875.609	2.69224	0.24763	10.872	1.5666e-27	8.38448e-26	PF01227	GTP cyclohydrolase I domain	IPR020602	GTP cyclohydrolase I
Up-regulated	AALT_g1761	9.68803	2.69203	0.938233	2.86925	0.00411446	0.0104171				hypothetical protein AALT_g1761
Up-regulated	AALT_g8299	5.00076	2.69137	1.16133	2.31748	0.0204776	0.0425414				hypothetical protein AA0120_g4398
Up-regulated	AALT_g506	1830.23	2.69057	0.377649	7.12453	1.0444e-12	1.25528e-11	PF06244	Coiled-coil domain-containing protein 124/Oxs1	IPR010422	coiled-coil-like protein 124
Up-regulated	AALT_g3685	5454.88	2.68942	0.265044	10.1471	3.41356e-24	1.31422e-22	PF00400	WD40 repeat	IPR001680	Eukaryotic translation initiation factor 3 subunit I
Up-regulated	AALT_g10607	22.4595	2.68796	0.645	4.16739	3.08111e-05	0.000124993				hypothetical protein CC77DRAFT_962101
Up-regulated	AALT_g2358	1462.51	2.68621	0.389761	6.89195	5.50331e-12	6.15e-11	PF00005	ABC transporter-like	IPR003439	P-loop containing nucleoside triphosphate hydrolase protein
Up-regulated	AALT_g6396	18.6094	2.68309	0.614536	4.36604	1.26518e-05	5.523e-05	PF01544	Mg2+ transporter protein, CorA-like/Zinc transport protein ZntB	IPR002523	hypothetical protein AALT_g6396
Up-regulated	AALT_g11200	94.9068	2.68178	0.353727	7.58149	3.41598e-14	4.83053e-13	PF00856	SET domain	IPR001214	SET-like protein
Up-regulated	AALT_g3046	2541.87	2.67863	0.263401	10.1694	2.71522e-24	1.05215e-22	PF01873	Translation initiation factor IF2/IF5	IPR002735	eukaryotic translation initiation factor-like protein 2 subunit beta
Up-regulated	AALT_g10335	51.9529	2.67749	0.483795	5.53434	3.12398e-08	2.10886e-07	PF10544	Bacteriophage T5, Orf172 DNA-binding	IPR018306	tannase and feruloyl esterase
Up-regulated	AALT_g473	32.8476	2.67723	0.740918	3.61339	0.000302219	0.00100166	PF00067	Cytochrome P450	IPR001128	cytochrome P450
Up-regulated	AALT_g11856	11.532	2.67699	0.817429	3.27489	0.00105703	0.00310807	PF10022	Uncharacterised conserved protein UCP014753	IPR016624	uncharacterized protein AALT_g11856
Up-regulated	AALT_g2751	39.2645	2.67428	0.622433	4.29649	1.73525e-05	7.40179e-05	PF13602	Metallo-beta-lactamase	IPR001279	GroES-like protein
Up-regulated	AALT_g9745	136.958	2.67409	0.435668	6.1379	8.3618e-10	7.04292e-09				hypothetical protein AALT_g9745
Up-regulated	AALT_g8176	149.018	2.67313	0.332936	8.02897	9.82906e-16	1.64299e-14	PF13577	SnoaL-like domain	IPR037401	hypothetical protein AALT_g8176
Up-regulated	AALT_g3015	211.765	2.66702	0.574275	4.64415	3.41476e-06	1.66483e-05				hypothetical protein AALT_g3015
Up-regulated	AALT_g4991	931.211	2.66401	0.517235	5.15049	2.59812e-07	1.5328e-06	PF00202	Aminotransferase class-III	IPR005814	PLP-dependent transferase
Up-regulated	AALT_g9259	82.6407	2.66181	0.501062	5.31233	1.08229e-07	6.78068e-07	PF01965	DJ-1/PfpI	IPR002818	DJ-1 protein
Up-regulated	AALT_g4929	69.7823	2.65934	0.460408	5.77604	7.64782e-09	5.64831e-08	PF00135	Carboxylesterase, type B	IPR002018	alpha/beta-hydrolase
Up-regulated	AALT_g379	235.213	2.65902	0.354616	7.49833	6.46372e-14	8.857e-13	PF00561	Alpha/beta hydrolase fold-1	IPR000073	alpha/beta-hydrolase
Up-regulated	AALT_g5431	53.6658	2.65814	0.405296	6.55852	5.43447e-11	5.36479e-10	PF07690	Major facilitator superfamily	IPR011701	MFS general substrate transporter
Up-regulated	AALT_g3684	4023.05	2.65589	0.477177	5.56584	2.60897e-08	1.78955e-07	PF01381	Cro/C1-type helix-turn-helix domain	IPR001387	multi protein-bridging factor 1
Up-regulated	AALT_g11839	12.4563	2.65369	0.865189	3.06718	0.00216089	0.00588078	PF04412	Aconitase X catalytic domain, putative	IPR007506	DUF521-like protein
Up-regulated	AALT_g10907	1191.86	2.65302	0.24525	10.8176	2.84169e-27	1.46821e-25				alpha/beta-hydrolase
Up-regulated	AALT_g8485	26.8267	2.64932	0.733609	3.61135	0.000304611	0.00100875	PF01266	FAD dependent oxidoreductase	IPR006076	DAO-like protein
Up-regulated	AALT_g10200	22.6195	2.64807	0.709814	3.73065	0.000190988	0.000658609	PF00172	Zn(2)-C6 fungal-type DNA-binding domain	IPR001138	C2H2 type zinc finger-like protein
Up-regulated	AALT_g1836	6.59174	2.6464	1.04981	2.52084	0.0117073	0.0262103	PF05368	NmrA-like domain	IPR008030	hypothetical protein AALT_g1836
Up-regulated	AALT_g5275	104.947	2.63711	0.456784	5.77321	7.77735e-09	5.73333e-08	PF07110	EthD domain	IPR009799	hypothetical protein CC77DRAFT_1016571
Up-regulated	AALT_g1152	313.245	2.6342	0.269833	9.76233	1.63358e-22	5.4613e-21	PF03959	Serine hydrolase FSH	IPR005645	FSH1-like protein
Up-regulated	AALT_g11371	600.304	2.6313	0.380629	6.91302	4.74452e-12	5.32698e-11	PF01738	Dienelactone hydrolase	IPR002925	hypothetical protein AALT_g11371
Up-regulated	AALT_g6986	868.847	2.62839	0.245465	10.7078	9.35742e-27	4.5584e-25	PF01926	GTP binding domain	IPR006073	ribosome biogenesis GTPase-like protein Lsg1
Up-regulated	AALT_g2424	947.557	2.62828	0.343205	7.65805	1.88775e-14	2.74425e-13	PF01406	tRNA synthetases class I, catalytic domain	IPR032678	cysteinyl-tRNA synthetase
Up-regulated	AALT_g4032	14.6458	2.62696	0.665202	3.94911	7.84429e-05	0.000293485	PF01019			gamma-glutamyltransferase 1
Up-regulated	AALT_g1898	119.01	2.62603	0.422719	6.21223	5.22378e-10	4.51781e-09	PF11905	Protein of unknown function DUF3425	IPR021833	uncharacterized protein AALT_g1898
Up-regulated	AALT_g8824	6.46086	2.62543	1.06565	2.46368	0.0137519	0.0300705	PF09692	Argonaute-binding protein 1	IPR018606	hypothetical protein CC77DRAFT_1020756
Up-regulated	AALT_g8582	6.41651	2.62102	1.02409	2.55937	0.0104861	0.0238476				hypothetical protein AA0116_g10322
Up-regulated	AALT_g4221	26.0051	2.62073	0.550082	4.76425	1.89562e-06	9.64785e-06				hypothetical protein AALT_g4221
Up-regulated	AALT_g7431	306.399	2.61777	0.322016	8.12931	4.3173e-16	7.45687e-15	PF08242	Methyltransferase type 12	IPR013217	S-adenosyl-L-methionine-dependent methyltransferase
Up-regulated	AALT_g7198	31.3681	2.61767	0.590794	4.43077	9.38989e-06	4.20046e-05				NFX1-type zinc finger-containing protein 1
Up-regulated	AALT_g5739	609.588	2.61743	0.293034	8.93218	4.17684e-19	9.56825e-18	PF01502	Phosphoribosyl-AMP cyclohydrolase domain	IPR002496	histidine biosynthesis trifunctional protein
Up-regulated	AALT_g11758	50.5505	2.61604	0.438627	5.96415	2.45908e-09	1.93595e-08	PF00067	Cytochrome P450	IPR001128	Aft11-1
Up-regulated	AALT_g3460	43.3061	2.61557	0.513145	5.09714	3.44815e-07	1.99002e-06				hydantoin racemase
Up-regulated	AALT_g6330	7.04852	2.61429	0.9837	2.65761	0.00786964	0.0184781	PF13472	SGNH hydrolase-type esterase domain	IPR013830	SGNH hydrolase
Up-regulated	AALT_g980	87.9792	2.61408	0.34421	7.59445	3.09093e-14	4.38647e-13	PF07690	Major facilitator superfamily	IPR011701	benomyl/methotrexate resistance protein
Up-regulated	AALT_g11693	15.4025	2.61292	0.841419	3.10538	0.00190035	0.00525867	PF00350	Dynamin superfamily	IPR022812	interferon-induced GTP-binding protein Mx2
Up-regulated	AALT_g6583	30.3568	2.61279	0.530462	4.9255	8.41461e-07	4.55871e-06				hypothetical protein CC77DRAFT_1065236
Up-regulated	AALT_g3930	7.91471	2.61276	0.913592	2.85988	0.00423802	0.0106823	PF00734	Cellulose-binding domain, fungal	IPR000254	carbohydrate-binding module family 1 protein
Up-regulated	AALT_g10204	24.1926	2.61072	0.778544	3.35334	0.000798422	0.00241196	PF05721	Phytanoyl-CoA dioxygenase	IPR008775	phytanoyl-CoA dioxygenase protein
Up-regulated	AALT_g11394	41.7895	2.60639	0.53307	4.88939	1.01148e-06	5.39654e-06				hypothetical protein AALT_g11394
Up-regulated	AALT_g10423	509.229	2.60558	0.492924	5.28598	1.25034e-07	7.74235e-07				WD40 repeat-like protein
Up-regulated	AALT_g7062	87.3615	2.59639	0.494775	5.24761	1.54086e-07	9.43084e-07				hypothetical protein AALT_g7062
Up-regulated	AALT_g1974	88.3124	2.59536	0.511979	5.06928	3.99333e-07	2.2804e-06				voltage-gated potassium channel subunit beta-1 channel subunit beta-1
Up-regulated	AALT_g8721	29.8951	2.59502	0.634809	4.08788	4.35336e-05	0.000171564	PF12796	Ankyrin repeat-containing domain	IPR020683	ankyrin
Up-regulated	AALT_g9245	49.9356	2.5919	0.462279	5.60679	2.06119e-08	1.42942e-07	PF06985	Heterokaryon incompatibility	IPR010730	HET-like protein
Up-regulated	AALT_g1078	125.711	2.59089	0.496333	5.22006	1.78861e-07	1.08196e-06	PF00856	SET domain	IPR001214	MYND-like protein
Up-regulated	AALT_g1253	262.106	2.59071	0.293362	8.83109	1.03657e-18	2.29953e-17				hypothetical protein CC77DRAFT_1027399
Up-regulated	AALT_g3490	49.8286	2.58985	0.41508	6.2394	4.3926e-10	3.8379e-09	PF03221	HTH CenpB-type DNA-binding domain	IPR006600	pogo transposable
Up-regulated	AALT_g1491	300.595	2.58937	0.335189	7.72511	1.11753e-14	1.68832e-13				hypothetical protein AALT_g1491
Up-regulated	AALT_g11164	33.5685	2.58895	0.602069	4.3001	1.70723e-05	7.29355e-05	PF02458	Transferase	IPR003480	transferase
Up-regulated	AALT_g6829	225.539	2.58735	0.273652	9.45486	3.23457e-21	9.41576e-20	PF13238			P-loop containing nucleoside triphosphate hydrolase protein
Up-regulated	AALT_g9604	338.402	2.58678	0.266059	9.72258	2.41586e-22	7.89953e-21	PF01088	Peptidase C12, ubiquitin carboxyl-terminal hydrolase	IPR001578	cysteine proteinase
Up-regulated	AALT_g9213	387.4	2.58338	0.373014	6.9257	4.3384e-12	4.89865e-11	PF06221	Zinc finger, C2HC5-type	IPR009349	C2HC5 finger protein
Up-regulated	AALT_g9116	1311.11	2.58034	0.28164	9.16184	5.10176e-20	1.30106e-18	PF00291	Pyridoxal-phosphate dependent enzyme	IPR001926	Pyridoxal-phosphate dependent enzyme
Up-regulated	AALT_g722	4.86753	2.57996	1.11165	2.32084	0.0202955	0.0421998				hypothetical protein AALT_g722
Up-regulated	AALT_g8203	4.5892	2.57795	1.14082	2.25974	0.0238376	0.0484754	PF03443	Glycoside hydrolase, family 61	IPR005103	endoglucanase B
Up-regulated	AALT_g929	26.7798	2.57675	0.686144	3.7554	0.000173062	0.000602536	PF00144	Beta-lactamase-related	IPR001466	beta-lactamase
Up-regulated	AALT_g2122	33.3808	2.57649	0.620857	4.14989	3.3264e-05	0.000134442	PF05705	Protein of unknown function DUF829, TMEM53	IPR008547	indole-diterpene biosynthesis protein-like protein PaxU
Up-regulated	AALT_g11763	7.72219	2.57568	0.95347	2.70137	0.00690538	0.0164437	PF11951	Fungal transcription factor	IPR021858	hypothetical protein AALT_g11763
Up-regulated	AALT_g2411	4.85189	2.57483	1.12421	2.29036	0.0220004	0.045256	PF14737	Domain of unknown function DUF4470	IPR027974	hypothetical protein AALT_g2411
Up-regulated	AALT_g12022	816.271	2.57464	1.0229	2.517	0.0118359	0.0264684	PF00856	SET domain	IPR001214	hypothetical protein AALT_g12022
Up-regulated	AALT_g3848	429.069	2.57277	0.243042	10.5857	3.47186e-26	1.59372e-24	PF05047	Ribosomal protein/NADH dehydrogenase domain	IPR007741	wd40 repeat-like protein
Up-regulated	AALT_g7042	13.0069	2.57081	0.726701	3.53765	0.000403707	0.00130047	PF06985	Heterokaryon incompatibility	IPR010730	HET-like protein
Up-regulated	AALT_g5149	18.352	2.5653	0.621942	4.12466	3.71279e-05	0.000148599	PF02230	Phospholipase/carboxylesterase/thioesterase	IPR003140	acyl-protein thioesterase 1
Up-regulated	AALT_g10490	66.0478	2.56436	0.460636	5.567	2.59156e-08	1.77863e-07	PF11905	Protein of unknown function DUF3425	IPR021833	putative alpha/beta superfamily hydrolase
Up-regulated	AALT_g2213	14.4308	2.55798	0.72438	3.53127	0.000413562	0.00133006				hypothetical protein AALT_g2213
Up-regulated	AALT_g2375	126.94	2.55786	0.4368	5.85592	4.7439e-09	3.57892e-08	PF09138	Ubiquitin-related modifier 1	IPR015221	ubiquitin related modifier 1
Up-regulated	AALT_g6340	103.628	2.55665	0.328918	7.7729	7.67065e-15	1.17672e-13	PF00781	Diacylglycerol kinase, catalytic domain	IPR001206	glycogen synthase kinase mutation revertant protein
Up-regulated	AALT_g11319	18.4587	2.5562	0.812656	3.14549	0.00165809	0.0046607				hypothetical protein AALT_g11319
Up-regulated	AALT_g8168	360.163	2.55464	0.392714	6.50508	7.76504e-11	7.55303e-10	PF01266	FAD dependent oxidoreductase	IPR006076	DAO-like protein
Up-regulated	AALT_g3426	51.1298	2.55394	0.532702	4.79431	1.63238e-06	8.40125e-06	PF00704	Glycoside hydrolase family 18, catalytic domain	IPR001223	hypothetical protein AALT_g3426
Up-regulated	AALT_g7082	181.422	2.55338	0.279352	9.14036	6.22475e-20	1.57066e-18	PF06985	Heterokaryon incompatibility	IPR010730	hypothetical protein AA0115_g11187
Up-regulated	AALT_g11733	177.814	2.55337	0.377809	6.75838	1.39545e-11	1.48041e-10				hypothetical protein AALT_g11733
Up-regulated	AALT_g2717	9.80693	2.55161	0.817104	3.12274	0.00179174	0.00499169				hypothetical protein AALT_g2717
Up-regulated	AALT_g10259	1287.44	2.55052	0.28923	8.81828	1.16229e-18	2.55939e-17	PF18553	PheRS, DNA binding domain 3	IPR040725	phenylalanyl-tRNA synthetase alpha chain
Up-regulated	AALT_g4041	64.0028	2.54286	0.456196	5.57405	2.48883e-08	1.71502e-07	PF07690	Major facilitator superfamily	IPR011701	MFS general substrate transporter
Up-regulated	AALT_g7040	408.868	2.54012	0.29121	8.72263	2.71824e-18	5.75217e-17	PF12928	tRNA-splicing endonuclease, subunit Sen54, N-terminal	IPR024336	tRNA splicing endonuclease subunit
Up-regulated	AALT_g9314	14.0676	2.53948	0.679186	3.73901	0.000184746	0.000639114				kama family protein
Up-regulated	AALT_g5453	7.65881	2.53814	0.921212	2.75521	0.00586536	0.0142712				hypothetical protein AALT_g5453
Up-regulated	AALT_g11098	56.0198	2.53751	0.403873	6.28295	3.32207e-10	2.97218e-09				hypothetical protein AALT_g11098
Up-regulated	AALT_g6903	1681.08	2.53456	0.250567	10.1153	4.72677e-24	1.79662e-22	PF03435	Saccharopine dehydrogenase, NADP binding domain	IPR005097	Saccharopine dehydrogenase
Up-regulated	AALT_g11239	58.1197	2.53258	0.492032	5.14719	2.64414e-07	1.55611e-06	PF10483	Elongator complex protein 5	IPR019519	killer toxin sensitivity protein
Up-regulated	AALT_g2367	149.404	2.53064	0.317098	7.98062	1.45598e-15	2.40016e-14	PF08031	Berberine/berberine-like	IPR012951	FAD binding-like protein
Up-regulated	AALT_g4895	3240.67	2.52868	0.539067	4.69083	2.72092e-06	1.35028e-05	PF14031	D-serine dehydratase-like domain	IPR026956	alanine racemase-like protein
Up-regulated	AALT_g8540	16.1089	2.52219	0.783364	3.21968	0.00128332	0.00369961	PF05042	Caleosin-related	IPR007736	Caleosin-like protein
Up-regulated	AALT_g7148	58.0157	2.52009	0.488248	5.1615	2.44976e-07	1.45101e-06	PF00172	Zn(2)-C6 fungal-type DNA-binding domain	IPR001138	c6 zinc finger-like protein
Up-regulated	AALT_g3561	3976.93	2.51881	0.345595	7.28834	3.13806e-13	3.96406e-12	PF00144	Beta-lactamase-related	IPR001466	putative penicillin-binding protein
Up-regulated	AALT_g4519	49.752	2.51455	0.534172	4.70738	2.50923e-06	1.25304e-05				hypothetical protein AALT_g4519
Up-regulated	AALT_g3064	475.006	2.51379	0.270088	9.3073	1.31119e-20	3.59024e-19	PF00400	WD40 repeat	IPR001680	Ribosome assembly protein
Up-regulated	AALT_g10551	516.031	2.51314	0.272775	9.21325	3.16401e-20	8.28123e-19	PF00475	Imidazoleglycerol-phosphate dehydratase	IPR000807	imidazole glycerol phosphate dehydratase
Up-regulated	AALT_g1577	8.86993	2.51092	0.880664	2.85117	0.00435583	0.0109492				hypothetical protein CC77DRAFT_1015299
Up-regulated	AALT_g10571	2323.22	2.50554	0.246663	10.1577	3.06105e-24	1.18232e-22	PF03144	Translation elongation factor EFTu-like, domain 2	IPR004161	eukaryotic translation initiation factor 2 subunit 3, partial
Up-regulated	AALT_g4075	555.115	2.50398	0.405377	6.17691	6.53698e-10	5.58074e-09				cell death in tomato 1
Up-regulated	AALT_g2422	9.5774	2.49988	0.845289	2.95742	0.00310224	0.00808412				uncharacterized protein AALT_g2422
Up-regulated	AALT_g1726	212.724	2.49824	0.289477	8.63019	6.12498e-18	1.26255e-16	PF01565	FAD linked oxidase, N-terminal	IPR006094	FAD-binding domain-containing protein
Up-regulated	AALT_g1349	148.873	2.49686	0.406303	6.14531	7.9807e-10	6.74095e-09	PF08574	Transcription factor Iwr1 domain	IPR013883	hypothetical protein CC77DRAFT_30896
Up-regulated	AALT_g11690	11.074	2.49678	0.794292	3.14341	0.00166992	0.00468951	PF00636	Ribonuclease III domain	IPR000999	dsRNA-specific nuclease dicer
Up-regulated	AALT_g6461	9.43912	2.4967	0.835259	2.98914	0.00279768	0.00739213				hypothetical protein AALT_g6461
Up-regulated	AALT_g10518	13.1632	2.49562	0.843434	2.95887	0.00308765	0.00805488	PF01738	Dienelactone hydrolase	IPR002925	hypothetical protein AA0115_g8975
Up-regulated	AALT_g2497	3496.29	2.49428	0.415751	5.99944	1.97994e-09	1.57748e-08	PF01965	DJ-1/PfpI	IPR002818	DJ-1/PfpI family protein-like protein
Up-regulated	AALT_g11146	278.868	2.49405	0.270141	9.23239	2.64652e-20	6.98811e-19	PF02390	tRNA (guanine-N-7) methyltransferase, Trmb type	IPR003358	tRNA (guanine-N(7)-)-methyltransferase
Up-regulated	AALT_g2000	46.5969	2.49116	0.465333	5.35351	8.62643e-08	5.46188e-07	PF05368	NmrA-like domain	IPR008030	NmrA-like family-like protein
Up-regulated	AALT_g5029	44.9023	2.49116	0.484681	5.13979	2.75048e-07	1.61471e-06	PF00179	Ubiquitin-conjugating enzyme E2	IPR000608	ubiquitin-conjugating enzyme family protein
Up-regulated	AALT_g3302	18.0413	2.48762	0.872884	2.84989	0.00437346	0.0109866				hypothetical protein AALT_g3302
Up-regulated	AALT_g10133	68.6041	2.48753	0.421955	5.89525	3.7411e-09	2.86218e-08	PF06985	Heterokaryon incompatibility	IPR010730	HET-like protein
Up-regulated	AALT_g1705	353.182	2.48607	0.266809	9.3178	1.18773e-20	3.26627e-19	PF05347	Complex 1 LYR protein	IPR008011	iron-sulfur cluster biosynthesis protein Isd11
Up-regulated	AALT_g11228	8.42849	2.48456	0.972114	2.55583	0.0105935	0.0240185				hypothetical protein AALT_g11228
Up-regulated	AALT_g9014	2794.54	2.48372	0.32255	7.70026	1.35789e-14	2.01824e-13	PF00152	Aminoacyl-tRNA synthetase, class II (D/K/N)	IPR004364	asparaginyl-tRNA synthetase
Up-regulated	AALT_g4168	95.204	2.48269	0.478933	5.1838	2.17413e-07	1.29741e-06				hypothetical protein AALT_g4168
Up-regulated	AALT_g11974	8.07929	2.47981	0.933419	2.65669	0.00789113	0.0185165	PF04082	Transcription factor domain, fungi	IPR007219	N-terminal fungal transcription regulatory-like protein
Up-regulated	AALT_g9763	247.092	2.47493	0.353742	6.99643	2.62573e-12	3.03959e-11	PF00171	Aldehyde dehydrogenase domain	IPR015590	aldehyde dehydrogenase
Up-regulated	AALT_g11735	17.9074	2.47228	0.699457	3.53457	0.000408438	0.00131465	PF05193	Peptidase M16, C-terminal	IPR007863	LuxS/MPP-like metallohydrolase
Up-regulated	AALT_g6735	134.714	2.4702	0.464887	5.31354	1.07516e-07	6.74657e-07				methyltransferase
Up-regulated	AALT_g7525	220.917	2.46953	0.330644	7.46885	8.08985e-14	1.08976e-12	PF01424	R3H domain	IPR001374	nucleic acid binding protein
Up-regulated	AALT_g6334	237.441	2.46725	0.261034	9.45183	3.32962e-21	9.66886e-20	PF11951	Fungal transcription factor	IPR021858	sequence-specific DNA binding RNA polymerase II transcription factor
Up-regulated	AALT_g5137	244.077	2.46699	0.298854	8.25481	1.5214e-16	2.75537e-15	PF00067	Cytochrome P450	IPR001128	cytochrome P450 4A10
Up-regulated	AALT_g11237	32.4692	2.46644	0.489163	5.04216	4.60309e-07	2.59631e-06	PF06094	Gamma-glutamylcyclotransferase, AIG2-like	IPR009288	zinc cadmium resistance protein
Up-regulated	AALT_g3203	204.575	2.46446	0.478755	5.14765	2.63775e-07	1.55311e-06	PF13460	NAD(P)-binding domain	IPR016040	NAD(P)-binding protein
Up-regulated	AALT_g8674	283.219	2.46295	0.367747	6.6974	2.12159e-11	2.19992e-10				hypothetical protein AALT_g8674
Up-regulated	AALT_g8564	21.8007	2.45911	0.693572	3.54558	0.000391755	0.0012647				hypothetical protein AALT_g8564
Up-regulated	AALT_g3793	469.671	2.45298	0.300716	8.15713	3.43069e-16	6.0037e-15	PF01168	Alanine racemase, N-terminal	IPR001608	alanine racemase domain protein
Up-regulated	AALT_g9072	742.854	2.44934	0.273351	8.96042	3.23451e-19	7.55458e-18	PF00590	Tetrapyrrole methylase	IPR000878	diphthine synthase
Up-regulated	AALT_g10402	1508.74	2.44823	0.299181	8.1831	2.76623e-16	4.89111e-15	PF09334	Methionyl/Leucyl tRNA synthetase	IPR015413	methionyl-tRNA synthetase
Up-regulated	AALT_g3206	66.7091	2.44401	0.424143	5.76223	8.30105e-09	6.08183e-08				hypothetical protein CC77DRAFT_707842
Up-regulated	AALT_g10182	30.8494	2.44396	0.487943	5.0087	5.47999e-07	3.05482e-06	PF00171	Aldehyde dehydrogenase domain	IPR015590	aldehyde dehydrogenase X mitochondrial precursor
Up-regulated	AALT_g11457	17.5564	2.44062	0.743259	3.28367	0.00102463	0.00302324	PF00069	Protein kinase domain	IPR000719	HET-like protein
Up-regulated	AALT_g6931	9.29152	2.44006	1.03983	2.34659	0.0189462	0.039754				hypothetical protein AALT_g6931
Up-regulated	AALT_g7520	19.1823	2.43919	0.596375	4.09003	4.31325e-05	0.000170121	PF00067	Cytochrome P450	IPR001128	hypothetical protein AA0119_g4574
Up-regulated	AALT_g5865	1381.03	2.43463	0.265356	9.17495	4.51799e-20	1.15962e-18	PF00118	Chaperonin Cpn60/TCP-1 family	IPR002423	T-complex protein 1 subunit eta
Up-regulated	AALT_g11074	276.72	2.43421	0.426465	5.70787	1.14398e-08	8.21504e-08	PF08659	Polyketide synthase, ketoreductase domain	IPR013968	6-methylsalicylic acid synthase
Up-regulated	AALT_g6972	7.13596	2.43216	0.975499	2.49325	0.0126581	0.0279716				hypothetical protein AALT_g6972
Up-regulated	AALT_g1382	274.36	2.43096	0.30258	8.0341	9.4269e-16	1.57798e-14	PF00551	Formyl transferase, N-terminal	IPR002376	phosphoribosylglycinamide formyltransferase
Up-regulated	AALT_g12020	1039.86	2.43059	0.310588	7.82576	5.04611e-15	7.93483e-14	PF00856	SET domain	IPR001214	SET-like protein
Up-regulated	AALT_g3018	352.156	2.42999	0.310252	7.8323	4.79017e-15	7.57227e-14	PF00291	Pyridoxal-phosphate dependent enzyme	IPR001926	threonine dehydratase catabolic
Up-regulated	AALT_g8392	5.83768	2.42734	0.97297	2.49477	0.0126038	0.0278978				hypothetical protein AALT_g8392
Up-regulated	AALT_g8048	114.06	2.42561	0.397283	6.1055	1.0248e-09	8.52822e-09	PF13532	Alpha-ketoglutarate-dependent dioxygenase AlkB-like	IPR027450	alkB, alkylation repair protein 6
Up-regulated	AALT_g7975	106.511	2.4237	0.410969	5.89753	3.68982e-09	2.82839e-08				hypothetical protein AALT_g7975
Up-regulated	AALT_g11671	368.73	2.42268	0.340551	7.11399	1.12734e-12	1.34639e-11	PF04177	TAP46-like protein	IPR007304	type 2A phosphatase-associated protein 42
Up-regulated	AALT_g8060	733.311	2.42191	0.222849	10.8679	1.63876e-27	8.69271e-26	PF03795	YCII-related	IPR005545	hypothetical protein CUC08_Gglean003976
Up-regulated	AALT_g7936	36.5985	2.42191	0.625412	3.8725	0.000107724	0.000393295	PF00293	NUDIX hydrolase domain	IPR000086	uncharacterized protein AALT_g7936
Up-regulated	AALT_g4809	53.8531	2.41861	0.487991	4.95626	7.18621e-07	3.9379e-06	PF13508	GNAT domain	IPR000182	gnat family acetyltransferase
Up-regulated	AALT_g11898	5.59165	2.41506	0.996824	2.42276	0.0154033	0.033247				hypothetical protein AALT_g11898
Up-regulated	AALT_g4122	7.09904	2.41412	0.950973	2.53858	0.0111304	0.0250881	PF11951	Fungal transcription factor	IPR021858	Acriflavine sensitivity control protein acr-2
Up-regulated	AALT_g11202	248.095	2.41148	0.337843	7.13786	9.47949e-13	1.14628e-11	PF12697	Alpha/beta hydrolase fold-1	IPR000073	putative secreted lipase
Up-regulated	AALT_g4562	83.1595	2.41045	0.335896	7.17617	7.16891e-13	8.76649e-12				hypothetical protein AALT_g4562
Up-regulated	AALT_g1595	508.444	2.40885	0.283799	8.48789	2.10416e-17	4.10345e-16	PF04669	Polysaccharide biosynthesis domain	IPR021148	DUF757-domain-containing protein
Up-regulated	AALT_g3812	17.9185	2.40725	0.725665	3.3173	0.000908907	0.0027134	PF00646	F-box domain	IPR001810	hypothetical protein AALT_g3812
Up-regulated	AALT_g9205	66.8666	2.40265	0.392472	6.12184	9.25036e-10	7.75302e-09				hypothetical protein AALT_g9205
Up-regulated	AALT_g9576	47.308	2.40154	0.504998	4.75555	1.97909e-06	1.00513e-05	PF00106	Short-chain dehydrogenase/reductase SDR	IPR002347	oxidoreductase-like protein
Up-regulated	AALT_g7459	11.0546	2.40141	0.870662	2.75815	0.005813	0.0141762	PF11338	Protein of unknown function DUF3140	IPR021487	uncharacterized protein AALT_g7459
Up-regulated	AALT_g8350	261.661	2.4004	0.457478	5.24702	1.54579e-07	9.45619e-07	PF08661	Replication factor A protein 3	IPR013970	replication factor A protein 3
Up-regulated	AALT_g246	121.694	2.40006	0.56094	4.27865	1.88033e-05	7.95525e-05				vegetative cell wall protein gp1 protein
Up-regulated	AALT_g10575	149.7	2.39875	0.488803	4.90739	9.22941e-07	4.96408e-06	PF08154	NLE	IPR012972	microtubule-associated protein
Up-regulated	AALT_g10366	90.005	2.38984	0.501795	4.76258	1.91135e-06	9.72376e-06	PF00067	Cytochrome P450	IPR001128	cytochrome P450
Up-regulated	AALT_g3627	101.522	2.38871	0.316502	7.54722	4.44646e-14	6.20631e-13				hypothetical protein AALT_g3627
Up-regulated	AALT_g1272	6.97458	2.38815	0.941146	2.53749	0.011165	0.0251566	PF01494	FAD-binding domain	IPR002938	FAD/NAD(P)-binding-like protein
Up-regulated	AALT_g11892	27.5143	2.38796	0.571345	4.17953	2.92111e-05	0.00011911	PF00107	Alcohol dehydrogenase, C-terminal	IPR013149	NAD(P)-binding protein
Up-regulated	AALT_g2326	31.3207	2.38579	0.819344	2.91183	0.0035932	0.0092285	PF14310	Fibronectin type III-like domain	IPR026891	glycoside hydrolase
Up-regulated	AALT_g3231	128.647	2.3842	0.372734	6.39653	1.58948e-10	1.48323e-09	PF00135	Carboxylesterase, type B	IPR002018	alpha/beta-hydrolase
Up-regulated	AALT_g4155	7.50917	2.38169	0.907974	2.62308	0.00871398	0.0202141	PF03022	Major royal jelly protein/protein yellow	IPR017996	Major royal jelly-related protein
Up-regulated	AALT_g1778	962.687	2.37915	0.237886	10.0012	1.50549e-23	5.54569e-22	PF03129	Anticodon-binding	IPR004154	hypothetical protein AALT_g1778
Up-regulated	AALT_g8558	187.786	2.37842	0.303045	7.84842	4.21324e-15	6.69574e-14				AAA-like protein
Up-regulated	AALT_g6555	12.876	2.37719	0.721425	3.29513	0.000983777	0.00291205	PF13650			uncharacterized protein AALT_g6555
Up-regulated	AALT_g11662	311.396	2.37657	0.305724	7.77358	7.62988e-15	1.17198e-13	PF05625	Elongator complex protein 4	IPR008728	paxneb superfamily protein-like protein
Up-regulated	AALT_g10111	182.815	2.37407	0.41616	5.70472	1.16537e-08	8.34859e-08				eukaryotic translation initiation factor 2 subunit alpha
Up-regulated	AALT_g10786	53.9118	2.3727	0.40092	5.91813	3.25619e-09	2.51864e-08				hypothetical protein CC77DRAFT_1100138
Up-regulated	AALT_g6541	212.567	2.37068	0.259987	9.11843	7.62202e-20	1.89914e-18	PF12311	Protein of unknown function DUF3632	IPR022085	Protein of unknown function DUF3632
Up-regulated	AALT_g11825	9.77707	2.36995	0.9327	2.54096	0.0110549	0.0249414				hypothetical protein AALT_g11825
Up-regulated	AALT_g9013	670.408	2.36819	0.275795	8.58678	8.94413e-18	1.80014e-16	PF08883	Dopa 4,5-dioxygenase	IPR014980	DOPA-like-like protein
Up-regulated	AALT_g10355	10.7729	2.36668	0.843641	2.80532	0.0050267	0.0124494				hypothetical protein AALT_g10355
Up-regulated	AALT_g1143	19.1125	2.36502	0.612775	3.85952	0.00011361	0.00041239	PF04082	Transcription factor domain, fungi	IPR007219	C6 transcription factor
Up-regulated	AALT_g5304	2234.04	2.36294	0.294572	8.02163	1.04349e-15	1.73939e-14	PF07973	Threonyl/alanyl tRNA synthetase, SAD	IPR012947	threonyl-tRNA synthetase
Up-regulated	AALT_g5890	192.572	2.36191	0.274292	8.61093	7.24677e-18	1.47594e-16	PF13854	Domain of unknown function DUF4110	IPR025183	galactose oxidase
Up-regulated	AALT_g6898	80.1466	2.36141	0.327412	7.21235	5.49964e-13	6.79484e-12	PF13561			tropinone reductase 1
Up-regulated	AALT_g5862	5.98689	2.36134	1.0296	2.29346	0.0218217	0.0449116	PF00561	Alpha/beta hydrolase fold-1	IPR000073	alpha/beta-hydrolase
Up-regulated	AALT_g5947	73.2035	2.357	0.500535	4.70895	2.48995e-06	1.24445e-05	PF07766	LETM1-like	IPR011685	hypothetical protein AALT_g5947
Up-regulated	AALT_g3454	52.3781	2.35423	0.383007	6.14671	7.91057e-10	6.69119e-09	PF06985	Heterokaryon incompatibility	IPR010730	heterokaryon incompatibility
Up-regulated	AALT_g2228	14.5798	2.35403	0.823236	2.85949	0.00424325	0.0106932	PF11578	Uncharacterised protein family UPF0311	IPR020915	glycoside hydrolase
Up-regulated	AALT_g7633	42.3072	2.3527	0.459592	5.1191	3.06996e-07	1.78906e-06				biotrophy-associated secreted protein 2
Up-regulated	AALT_g3447	8.07155	2.35146	0.891837	2.63665	0.00837295	0.0195178	PF13561			short chain dehydrogenase
Up-regulated	AALT_g1713	12.9959	2.35088	0.730068	3.22009	0.00128152	0.00369533				f-box-like protein
Up-regulated	AALT_g7286	293.166	2.35052	0.311638	7.54248	4.61117e-14	6.41426e-13	PF13181	Tetratricopeptide repeat	IPR019734	TPR-like protein
Up-regulated	AALT_g5923	443.134	2.34774	0.431875	5.43616	5.44425e-08	3.54679e-07	PF03328	HpcH/HpaI aldolase/citrate lyase domain	IPR005000	macrophomate synthase
Up-regulated	AALT_g10462	7.90164	2.34684	0.9176	2.55758	0.0105402	0.0239431	PF01095	Pectinesterase, catalytic	IPR000070	carbohydrate esterase family 8 protein-like protein
Up-regulated	AALT_g9672	727.659	2.34643	0.229255	10.235	1.38124e-24	5.58817e-23				eukaryotic translation initiation factor subunit eif2b-gamma
Up-regulated	AALT_g5764	8.39717	2.34395	0.850269	2.75672	0.00583849	0.014218				hypothetical protein AALT_g5764
Up-regulated	AALT_g6632	43.1013	2.34069	0.459139	5.098	3.43267e-07	1.98397e-06				aldo-keto reductase family 1 member C13
Up-regulated	AALT_g28	289.209	2.34052	0.347029	6.74443	1.53625e-11	1.61685e-10	PF00153	Mitochondrial substrate/solute carrier	IPR018108	mitochondrial carnitine/acylcarnitine carrier protein
Up-regulated	AALT_g8157	12.1264	2.33976	0.758377	3.08522	0.00203402	0.00558584	PF00150	Glycoside hydrolase, family 5	IPR001547	endoglucanase precursor
Up-regulated	AALT_g1035	33.301	2.3367	0.481991	4.84802	1.24697e-06	6.55331e-06	PF07287	Acyclic terpene utilisation	IPR010839	DUF1446-like protein
Up-regulated	AALT_g8720	11.0886	2.33621	0.768061	3.04171	0.00235242	0.00633487	PF00722	Glycoside hydrolase family 16	IPR000757	concanavalin A-like lectin/glucanase
Up-regulated	AALT_g7988	145.336	2.33472	0.32312	7.22555	4.99061e-13	6.19158e-12	PF00069	Protein kinase domain	IPR000719	kinase-like protein
Up-regulated	AALT_g1352	65.0828	2.33405	0.450223	5.18422	2.16924e-07	1.29579e-06				hypothetical protein AALT_g1352
Up-regulated	AALT_g3158	224.814	2.33344	0.316044	7.38327	1.54444e-13	2.01013e-12	PF05132	DNA-directed RNA polymerase III subunit RPC4	IPR007811	recombination hotspot-binding protein
Up-regulated	AALT_g11797	158.547	2.32898	0.406308	5.73205	9.92233e-09	7.17281e-08	PF00732	Glucose-methanol-choline oxidoreductase, N-terminal	IPR000172	alcohol oxidase
Up-regulated	AALT_g1788	1537.21	2.32743	0.298708	7.79165	6.61395e-15	1.02383e-13	PF00152	Aminoacyl-tRNA synthetase, class II (D/K/N)	IPR004364	aspartyl-tRNA synthetase
Up-regulated	AALT_g8813	121.175	2.32722	0.311319	7.47536	7.69928e-14	1.04185e-12	PF00854	Proton-dependent oligopeptide transporter family	IPR000109	putative peptide transporter ptr2
Up-regulated	AALT_g8160	62.9282	2.32681	0.584936	3.97788	6.95317e-05	0.000262357	PF00067	Cytochrome P450	IPR001128	cytochrome P450
Up-regulated	AALT_g9144	958.277	2.32499	0.272292	8.53861	1.35845e-17	2.68874e-16	PF00579	Aminoacyl-tRNA synthetase, class Ic	IPR002305	Nucleotidylyl transferase
Up-regulated	AALT_g5977	71.9221	2.32459	0.463049	5.02019	5.16212e-07	2.89249e-06	PF02574	Homocysteine-binding domain	IPR003726	homocysteine S-methyltransferase
Up-regulated	AALT_g470	166.263	2.32279	0.27195	8.54122	1.32807e-17	2.63298e-16	PF02779	Transketolase-like, pyrimidine-binding domain	IPR005475	Thiamin diphosphate-binding protein
Up-regulated	AALT_g847	34.8196	2.32175	0.44916	5.16908	2.35249e-07	1.39548e-06	PF05368	NmrA-like domain	IPR008030	NAD(P)-binding protein
Up-regulated	AALT_g3387	110.497	2.32159	0.328917	7.05829	1.68558e-12	1.98201e-11	PF00248	NADP-dependent oxidoreductase domain	IPR023210	Aldo/keto reductase
Up-regulated	AALT_g10371	29.7059	2.32112	0.491798	4.71966	2.36237e-06	1.18466e-05	PF06985	Heterokaryon incompatibility	IPR010730	HET-like protein
Up-regulated	AALT_g6234	191.987	2.31473	0.268506	8.62077	6.65048e-18	1.36381e-16	PF09768	Peptidase M76, ATP23	IPR019165	mitochondrial inner membrane protease-like protein ATP23
Up-regulated	AALT_g4738	111.877	2.31446	0.357803	6.46855	9.8949e-11	9.44765e-10	PF00271	Helicase, C-terminal	IPR001650	DNA repair and recombination protein RAD26
Up-regulated	AALT_g7897	13.1927	2.3128	0.728516	3.17468	0.00150004	0.00425149	PF01670	Glycoside hydrolase family 12	IPR002594	concanavalin A-like lectin/glucanase
Up-regulated	AALT_g9535	16.6	2.31261	0.697265	3.31669	0.000910919	0.00271795	PF00732	Glucose-methanol-choline oxidoreductase, N-terminal	IPR000172	hypothetical protein AA0117_g4537
Up-regulated	AALT_g11203	34.4901	2.30853	0.625306	3.69184	0.000222636	0.000756164				hypothetical protein AALT_g11203
Up-regulated	AALT_g11567	99.5054	2.30849	0.563155	4.09921	4.14565e-05	0.000164107	PF00732	Glucose-methanol-choline oxidoreductase, N-terminal	IPR000172	alcohol oxidase
Up-regulated	AALT_g9667	34.3535	2.30697	0.507327	4.54731	5.43352e-06	2.5421e-05	PF00857	Isochorismatase-like	IPR000868	Isochorismatase hydrolase
Up-regulated	AALT_g2753	233.903	2.3054	0.28157	8.18766	2.66359e-16	4.71662e-15	PF06325			wd repeat-containing protein
Up-regulated	AALT_g10050	34.0872	2.30423	0.492463	4.67898	2.88299e-06	1.42478e-05	PF05368	NmrA-like domain	IPR008030	NAD(P)-binding protein
Up-regulated	AALT_g11320	19.0878	2.30388	0.853323	2.6999	0.00693611	0.0165103	PF08240	Alcohol dehydrogenase, N-terminal	IPR013154	GroES-like protein
Up-regulated	AALT_g1557	23.7996	2.30366	0.524618	4.39113	1.12766e-05	4.95165e-05	PF00264	Tyrosinase copper-binding domain	IPR002227	Di-copper centre-containing protein
Up-regulated	AALT_g11625	162.724	2.30148	0.3066	7.50646	6.07493e-14	8.35302e-13	PF00348	Polyprenyl synthetase	IPR000092	terpenoid synthase
Up-regulated	AALT_g4935	231.552	2.30146	0.290059	7.93446	2.11405e-15	3.42815e-14	PF13878	N-acetyltransferase ESCO, zinc-finger	IPR028005	hypothetical protein CC77DRAFT_1006143
Up-regulated	AALT_g4837	970.091	2.29375	0.266185	8.61713	6.86541e-18	1.40306e-16				hypoxanthine guanine phosphoribosyltransferase
Up-regulated	AALT_g669	247.232	2.29358	0.399828	5.73643	9.66914e-09	7.01954e-08				saponin hydrolase precursor
Up-regulated	AALT_g172	330.798	2.29156	0.306422	7.47844	7.52109e-14	1.01889e-12	PF03820	Tricarboxylate/iron carrier	IPR004686	sideroflexin-5
Up-regulated	AALT_g10443	371.717	2.29135	0.33303	6.88031	5.97213e-12	6.612e-11	PF00400	WD40 repeat	IPR001680	putative cytosolic iron-sulfur protein assembly protein 1
Up-regulated	AALT_g5237	1078.97	2.28893	0.253711	9.02177	1.8507e-19	4.44429e-18	PF06325			S-adenosyl-L-methionine-dependent methyltransferase
Up-regulated	AALT_g9514	65.186	2.28818	0.424679	5.38804	7.12314e-08	4.55355e-07	PF12239	Protein of unknown function DUF3605	IPR022036	hypothetical protein AALT_g9514
Up-regulated	AALT_g9194	21.91	2.28787	0.561816	4.07228	4.65548e-05	0.000181579				hypothetical protein AALT_g9194
Up-regulated	AALT_g4086	230.281	2.28742	0.422014	5.42025	5.9517e-08	3.8466e-07	PF00501	AMP-dependent synthetase/ligase	IPR000873	4-coumaryl-CoA ligase
Up-regulated	AALT_g6585	18.0098	2.2874	0.644006	3.55183	0.000382559	0.00123903				hypothetical protein AALT_g6585
Up-regulated	AALT_g5594	73.5237	2.28679	0.343697	6.65351	2.86191e-11	2.91689e-10	PF00899	THIF-type NAD/FAD binding fold	IPR000594	molybdopterin biosynthesis protein moeB
Up-regulated	AALT_g4993	506.402	2.28675	0.279037	8.19513	2.50329e-16	4.45257e-15	PF00106	Short-chain dehydrogenase/reductase SDR	IPR002347	NAD(P)-binding protein
Up-regulated	AALT_g8621	711.062	2.28484	0.248347	9.20019	3.57311e-20	9.29087e-19	PF02020	W2 domain	IPR003307	translation initiation factor eIF-2B subunit epsilon
Up-regulated	AALT_g3277	734.419	2.28319	0.267851	8.52411	1.53993e-17	3.03786e-16	PF02824	TGS	IPR004095	Ribosome-interacting GTPase 1
Up-regulated	AALT_g5382	26.2975	2.28224	0.656653	3.47557	0.000509766	0.00160996	PF13532	Alpha-ketoglutarate-dependent dioxygenase AlkB-like	IPR027450	DNA repair family protein
Up-regulated	AALT_g8297	9.15307	2.28201	0.820927	2.7798	0.00543918	0.0133738				hypothetical protein AALT_g8297
Up-regulated	AALT_g4294	1236.68	2.27901	0.275932	8.25933	1.46491e-16	2.65709e-15	PF01912	Translation initiation factor IF6	IPR002769	hypothetical protein COCMIDRAFT_28613
Up-regulated	AALT_g6285	6.54281	2.27749	0.946322	2.40667	0.0160986	0.0345508	PF00856	SET domain	IPR001214	hypothetical protein AALT_g6285
Up-regulated	AALT_g10675	136.583	2.27727	0.339994	6.69797	2.11333e-11	2.19326e-10	PF11374	Protein of unknown function DUF3176	IPR021514	hypothetical protein AALT_g10675
Up-regulated	AALT_g6732	145.205	2.27674	0.336339	6.76917	1.29522e-11	1.38393e-10	PF01195	Peptidyl-tRNA hydrolase	IPR001328	peptidyl-tRNA hydrolase
Up-regulated	AALT_g8713	15.7615	2.27517	0.770969	2.95105	0.00316691	0.00823467	PF17390	Alpha-L-rhamnosidase C-terminal domain	IPR035398	Six-hairpin glycosidase
Up-regulated	AALT_g9954	329.792	2.27335	0.277017	8.20653	2.27671e-16	4.07384e-15	PF02953	Tim10-like	IPR004217	mitochondrial import inner membrane translocase subunit tim10
Up-regulated	AALT_g6913	29.6139	2.27123	0.513473	4.42326	9.72207e-06	4.33768e-05				hypothetical protein AALT_g6913
Up-regulated	AALT_g10688	43.4321	2.27024	0.459311	4.94271	7.70457e-07	4.21228e-06	PF04082	Transcription factor domain, fungi	IPR007219	c6 transcription factor
Up-regulated	AALT_g2154	25.0925	2.26999	0.73366	3.09407	0.00197433	0.00543692				hypothetical protein CC77DRAFT_1093058
Up-regulated	AALT_g2646	452.395	2.26987	0.369641	6.14073	8.2143e-10	6.92356e-09	PF12171	Zinc finger, double-stranded RNA binding	IPR022755	zinc finger protein
Up-regulated	AALT_g7477	181.117	2.26893	0.329478	6.88645	5.72008e-12	6.38029e-11				hypothetical protein AALT_g7477
Up-regulated	AALT_g2282	554.132	2.26891	0.328645	6.90383	5.06182e-12	5.66724e-11	PF00266	Aminotransferase class V domain	IPR000192	PLP-dependent transferase
Up-regulated	AALT_g27	524.805	2.26772	0.231902	9.77878	1.38878e-22	4.69769e-21	PF01501	Glycosyl transferase, family 8	IPR002495	glycosyl transferase family protein-like protein
Up-regulated	AALT_g11190	9.2711	2.26598	0.824145	2.74949	0.00596883	0.0144763	PF06985	Heterokaryon incompatibility	IPR010730	HET-like protein
Up-regulated	AALT_g3724	33.1251	2.26514	0.47758	4.74296	2.10623e-06	1.06428e-05	PF13410	Glutathione S-transferase, N-terminal	IPR004045	hypothetical protein CC77DRAFT_1057147
Up-regulated	AALT_g7370	1911.93	2.26512	0.23767	9.53053	1.56485e-21	4.68082e-20	PF08701	Guanine nucleotide-binding protein-like 3, N-terminal domain	IPR014813	delta-1-pyrroline-5-carboxylate mitochondrial
Up-regulated	AALT_g9424	337.1	2.26496	0.445923	5.07926	3.78902e-07	2.171e-06	PF10021	Domain of unknown function DUF2263	IPR019261	TIGR02452 family protein
Up-regulated	AALT_g8137	6.75242	2.26374	0.950964	2.38046	0.0172909	0.0367396	PF07993	Male sterility, NAD-binding	IPR013120	ochratoxin a non-ribosomal peptide synthetase protein
Up-regulated	AALT_g3797	597.746	2.26307	0.259347	8.72602	2.63785e-18	5.60191e-17	PF00202	Aminotransferase class-III	IPR005814	acetylornithine aminotransferase mitochondrial precursor
Up-regulated	AALT_g9303	306.256	2.26305	0.311361	7.26825	3.64177e-13	4.5704e-12	PF00107	Alcohol dehydrogenase, C-terminal	IPR013149	GroES-like protein
Up-regulated	AALT_g3863	33.6637	2.26253	0.477656	4.73673	2.17198e-06	1.0947e-05	PF11951	Fungal transcription factor	IPR021858	Fungal Zn2-Cys6 binuclear cluster-like protein
Up-regulated	AALT_g7036	17.1119	2.26236	0.997654	2.26769	0.0233484	0.0476184	PF00795	Carbon-nitrogen hydrolase	IPR003010	cyanide hydratase
Up-regulated	AALT_g853	625.156	2.25939	0.274934	8.21794	2.07025e-16	3.72115e-15	PF00300	Histidine phosphatase superfamily, clade-1	IPR013078	phosphoglycerate mutase-like protein
Up-regulated	AALT_g9302	205.045	2.25923	0.333886	6.76645	1.31977e-11	1.40764e-10	PF13561			NAD(P)-binding protein
Up-regulated	AALT_g9312	160.17	2.25907	0.287292	7.86332	3.74097e-15	5.96904e-14	PF01981	Peptidyl-tRNA hydrolase, PTH2	IPR002833	PTH2-like protein
Up-regulated	AALT_g6452	12.8331	2.25707	0.703643	3.20769	0.00133805	0.00383869	PF00534	Glycosyl transferase, family 1	IPR001296	hypothetical protein AA0115_g12073
Up-regulated	AALT_g11480	7.15355	2.25394	0.99752	2.25954	0.0238496	0.0484915	PF00891	O-methyltransferase domain	IPR001077	putative O-methyltransferase
Up-regulated	AALT_g10247	54.1992	2.2527	0.49782	4.52513	6.03586e-06	2.79433e-05				hypothetical protein AALT_g10247
Up-regulated	AALT_g7624	60.9015	2.25261	0.53957	4.17483	2.98208e-05	0.000121389	PF13561	Short-chain dehydrogenase/reductase SDR	IPR002347	hypothetical protein AA0111_g9500
Up-regulated	AALT_g5330	436.711	2.24843	0.391824	5.73836	9.5596e-09	6.94846e-08	PF08543	Pyridoxamine kinase/Phosphomethylpyrimidine kinase	IPR013749	Ribokinase-like protein
Up-regulated	AALT_g4783	12.001	2.24843	0.680816	3.30254	0.000958123	0.00284246	PF00106	Short-chain dehydrogenase/reductase SDR	IPR002347	NAD(P)-binding protein
Up-regulated	AALT_g785	412.173	2.24464	0.301113	7.45447	9.02289e-14	1.20592e-12				homeobox and c2h2-like transcription factor protein
Up-regulated	AALT_g4480	1092.6	2.24117	0.290786	7.70731	1.28501e-14	1.92188e-13	PF02142	Methylglyoxal synthase-like domain	IPR011607	bifunctional purine biosynthesis protein ADE16
Up-regulated	AALT_g10088	68.1085	2.23593	0.460879	4.85146	1.22559e-06	6.44662e-06	PF01370	NAD-dependent epimerase/dehydratase	IPR001509	NAD-dependent epimerase/dehydratase-like protein
Up-regulated	AALT_g8097	39.927	2.23407	0.438782	5.09153	3.55194e-07	2.04202e-06				hypothetical protein AALT_g8097
Up-regulated	AALT_g3998	13.9094	2.23337	0.670992	3.32847	0.000873252	0.00261866				hypothetical protein AALT_g3998
Up-regulated	AALT_g8963	1027.93	2.23108	0.290391	7.68301	1.55389e-14	2.294e-13	PF01588	tRNA-binding domain	IPR002547	multisynthetase complex auxiliary component p43
Up-regulated	AALT_g7233	628.626	2.23058	0.314792	7.08588	1.38161e-12	1.64075e-11	PF00202	Aminotransferase class-III	IPR005814	PLP-dependent transferase
Up-regulated	AALT_g610	19.8183	2.23026	0.573864	3.88638	0.000101749	0.000373424				hypothetical protein AALT_g610
Up-regulated	AALT_g686	1366.1	2.2246	0.348329	6.3865	1.69728e-10	1.58011e-09	PF12044	Uncharacterised protein family, zinc metallopeptidase-like	IPR021917	hypothetical protein AALT_g686
Up-regulated	AALT_g10136	121.992	2.2224	0.340825	6.52066	6.99966e-11	6.85887e-10	PF07690	Major facilitator superfamily	IPR011701	MFS general substrate transporter
Up-regulated	AALT_g2263	9.01925	2.22134	0.801218	2.77245	0.00556353	0.0136346				hypothetical protein AALT_g2263
Up-regulated	AALT_g10304	7.55739	2.2202	0.924667	2.40108	0.0163468	0.0350204				Lamtor1/Meh1
Up-regulated	AALT_g2901	829.787	2.21995	0.272678	8.14127	3.91144e-16	6.81503e-15	PF06968	Biotin and thiamin synthesis-associated domain	IPR010722	biotin synthase
Up-regulated	AALT_g7135	22.0561	2.21843	0.592809	3.74224	0.000182388	0.000631691	PF13364	Beta-galactosidase jelly roll domain	IPR025300	glycoside hydrolase
Up-regulated	AALT_g2513	2053.81	2.21771	0.258115	8.59194	8.55124e-18	1.72397e-16	PF00152	Aminoacyl-tRNA synthetase, class II (D/K/N)	IPR004364	lysyl-tRNA synthetase
Up-regulated	AALT_g6859	26.4401	2.21646	0.705525	3.14158	0.00168039	0.00471227	PF01501	Glycosyl transferase, family 8	IPR002495	nucleotide-diphospho-sugar transferase
Up-regulated	AALT_g1388	61.9244	2.21509	0.582102	3.80533	0.000141616	0.000501987	PF00264	Tyrosinase copper-binding domain	IPR002227	Di-copper centre-containing protein
Up-regulated	AALT_g3932	17.7843	2.21409	0.607246	3.64612	0.000266235	0.000891058				RNA exonuclease
Up-regulated	AALT_g8794	7.71239	2.21272	0.864408	2.5598	0.0104732	0.0238226	PF05721	Phytanoyl-CoA dioxygenase	IPR008775	phytanoyl-CoA dioxygenase family protein
Up-regulated	AALT_g11465	12.5234	2.20911	0.730578	3.02378	0.00249635	0.00667129				hypothetical protein AALT_g11465
Up-regulated	AALT_g6603	47.7095	2.2076	0.485259	4.54933	5.38178e-06	2.5278e-05	PF01494	FAD-binding domain	IPR002938	FAD binding-like protein
Up-regulated	AALT_g3526	139.755	2.20751	0.332158	6.64596	3.01241e-11	3.05984e-10	PF00331	Glycoside hydrolase family 10 domain	IPR001000	family 10 glycosyl hydrolase
Up-regulated	AALT_g10643	8.84691	2.20382	0.787035	2.80015	0.00510782	0.0126346	PF03595	Voltage-dependent anion channel	IPR004695	hypothetical protein AA0118_g6516
Up-regulated	AALT_g6949	340.233	2.20238	0.35621	6.1828	6.2975e-10	5.40335e-09	PF00814	Gcp-like domain	IPR000905	peptidase M22, glycoprotease
Up-regulated	AALT_g935	9.39934	2.20185	0.919245	2.39528	0.0166077	0.0354522				hypothetical protein AALT_g935
Up-regulated	AALT_g1709	77.5029	2.20159	0.573167	3.8411	0.000122486	0.000441654	PF03893	Mono-/di-acylglycerol lipase, N-terminal	IPR005592	alpha/beta-hydrolase
Up-regulated	AALT_g7937	29.6062	2.20074	0.529948	4.15274	3.2852e-05	0.000132866	PF06985	Heterokaryon incompatibility	IPR010730	hypothetical protein AALT_g7937
Up-regulated	AALT_g6663	720.903	2.20017	0.244923	8.98312	2.63187e-19	6.22008e-18	PF01071	Phosphoribosylglycinamide synthetase, ATP-grasp (A) domain	IPR020561	phosphoribosylamine-glycine ligase
Up-regulated	AALT_g6317	2401.64	2.19711	0.245058	8.96569	3.08331e-19	7.22972e-18	PF02347	Glycine cleavage system P protein	IPR020581	glycine dehydrogenase
Up-regulated	AALT_g10112	1601.65	2.19682	0.214896	10.2227	1.56957e-24	6.32864e-23	PF00575	S1 domain	IPR003029	eukaryotic translation initiation factor 2 subunit alpha
Up-regulated	AALT_g1379	124.061	2.1949	0.442034	4.96546	6.85385e-07	3.77484e-06				hypothetical protein AALT_g1379
Up-regulated	AALT_g8711	45.4041	2.19255	0.494007	4.43829	9.06757e-06	4.06765e-05	PF07993	Male sterility, NAD-binding	IPR013120	acetyl-CoA synthetase-like protein
Up-regulated	AALT_g4691	12.7557	2.1925	0.683524	3.20763	0.00133831	0.00383869	PF00172	Zn(2)-C6 fungal-type DNA-binding domain	IPR001138	hypothetical protein AALT_g4691
Up-regulated	AALT_g159	620.002	2.19202	0.426114	5.14422	2.68637e-07	1.57813e-06	PF00795	Carbon-nitrogen hydrolase	IPR003010	carbon-nitrogen hydrolase
Up-regulated	AALT_g9330	729.132	2.19135	0.233237	9.39538	5.70134e-21	1.60864e-19	PF00579	Aminoacyl-tRNA synthetase, class Ic	IPR002305	tryptophanyl-tRNA synthetase-like protein
Up-regulated	AALT_g5052	2159.52	2.18867	0.250647	8.73207	2.50044e-18	5.31956e-17	PF01399	Proteasome component (PCI) domain	IPR000717	eukaryotic translation initiation factor 3 subunit C
Up-regulated	AALT_g11368	133.967	2.18668	0.509086	4.2953	1.74457e-05	7.43889e-05	PF00106	Short-chain dehydrogenase/reductase SDR	IPR002347	NAD(P)-binding protein
Up-regulated	AALT_g10100	164.555	2.18508	0.333643	6.54917	5.78593e-11	5.70232e-10	PF13561			short-chain dehydrogenase/reductase-like protein
Up-regulated	AALT_g1448	35.5347	2.18507	0.461809	4.73154	2.2282e-06	1.12162e-05	PF05705	Protein of unknown function DUF829, TMEM53	IPR008547	indole-diterpene biosynthesis protein-like protein PaxU
Up-regulated	AALT_g4879	76.2309	2.18398	0.338207	6.45753	1.06429e-10	1.01294e-09				hypothetical protein CC77DRAFT_1017616
Up-regulated	AALT_g8441	820.157	2.18277	0.248387	8.78781	1.52507e-18	3.28551e-17	PF04981	Nmd3, N-terminal	IPR007064	NMD3-domain-containing protein
Up-regulated	AALT_g6576	28.7689	2.18061	0.540608	4.03363	5.49228e-05	0.000211385				hypothetical protein AALT_g6576
Up-regulated	AALT_g472	24.9324	2.18047	0.634274	3.43774	0.000586583	0.00183132				hypothetical protein AALT_g472
Up-regulated	AALT_g5412	36.399	2.17999	0.468347	4.65466	3.24522e-06	1.59324e-05	PF02015	Glycoside hydrolase, family 45	IPR000334	putative endoglucanase type K
Up-regulated	AALT_g6313	51.2816	2.17933	0.547764	3.97859	6.93246e-05	0.000261667				hypothetical protein CC77DRAFT_982116
Up-regulated	AALT_g1196	19.7051	2.17931	0.571171	3.81552	0.000135897	0.000483292	PF01784	GTP cyclohydrolase 1 type 2/Nif3	IPR002678	ngg1p interacting factor 3 nif3 protein
Up-regulated	AALT_g11006	12.1138	2.17357	0.734893	2.95768	0.00309968	0.00807951	PF17390	Alpha-L-rhamnosidase C-terminal domain	IPR035398	putative secreted protein
Up-regulated	AALT_g1814	22.2721	2.17278	0.54873	3.95965	7.50598e-05	0.00028171				HET-like protein
Up-regulated	AALT_g339	16.6381	2.17252	0.608206	3.57201	0.000354255	0.00115615	PF02836	Glycoside hydrolase family 2, catalytic domain	IPR006103	glycoside hydrolase
Up-regulated	AALT_g1264	85.6897	2.17058	0.524123	4.14136	3.4525e-05	0.000139255	PF04389	Peptidase M28	IPR007484	N-acetylated-alpha-linked acidic dipeptidase 2
Up-regulated	AALT_g4780	1960.41	2.17012	0.319976	6.78214	1.18405e-11	1.27197e-10	PF02219	Methylenetetrahydrofolate reductase	IPR003171	methylenetetrahydrofolate reduct
Up-regulated	AALT_g10764	12.1691	2.1694	0.811445	2.6735	0.00750644	0.0177405				hypothetical protein AALT_g10764
Up-regulated	AALT_g1561	345.516	2.16888	0.494174	4.3889	1.13924e-05	5.00066e-05	PF01494	FAD-binding domain	IPR002938	FAD/NAD(P)-binding-like protein
Up-regulated	AALT_g6431	31.9678	2.16801	0.685376	3.16324	0.00156021	0.00440946	PF00082	Peptidase S8/S53 domain	IPR000209	subtilisin-like protein
Up-regulated	AALT_g4613	220.786	2.16771	0.42035	5.15692	2.51051e-07	1.48552e-06				hypothetical protein AALT_g4613
Up-regulated	AALT_g7875	1021.79	2.16712	0.28376	7.63716	2.22057e-14	3.20079e-13	PF13516	Leucine-rich repeat	IPR001611	ran GTPase activating protein 1
Up-regulated	AALT_g868	34.6363	2.16691	0.832527	2.60282	0.00924617	0.0213227	PF00583	GNAT domain	IPR000182	acyl-CoA N-acyltransferase
Up-regulated	AALT_g10154	79.2619	2.16604	0.425838	5.08655	3.64644e-07	2.09434e-06	PF01138	Exoribonuclease, phosphorolytic domain 1	IPR001247	exosome complex exonuclease RRP41
Up-regulated	AALT_g10483	29.2977	2.16454	0.551545	3.92451	8.69071e-05	0.000322162	PF01341	1, 4-beta cellobiohydrolase	IPR016288	cellulase
Up-regulated	AALT_g5078	1233.74	2.16441	0.281998	7.67524	1.65105e-14	2.42676e-13	PF00180	Isopropylmalate dehydrogenase-like domain	IPR024084	beta-isopropylmalate dehydrogenase
Up-regulated	AALT_g9425	706.291	2.16192	0.341274	6.33485	2.37565e-10	2.17601e-09	PF13508	GNAT domain	IPR000182	WD repeat containing protein 48
Up-regulated	AALT_g7713	71.9235	2.16181	0.369454	5.85136	4.87578e-09	3.66913e-08	PF00165	DNA binding HTH domain, AraC-type	IPR018060	hypothetical protein CC77DRAFT_986777
Up-regulated	AALT_g1917	68.0337	2.16102	0.407431	5.30402	1.13278e-07	7.05256e-07				pogo transposable
Up-regulated	AALT_g9729	477.043	2.1608	0.347669	6.21512	5.1286e-10	4.44516e-09	PF00920	Dihydroxy-acid/6-phosphogluconate dehydratase	IPR000581	dihydroxy-acid dehydratase-like protein
Up-regulated	AALT_g2027	326.371	2.15941	0.328542	6.57271	4.9408e-11	4.90179e-10	PF12796	Ankyrin repeat-containing domain	IPR020683	ankyrin
Up-regulated	AALT_g8334	390.276	2.15891	0.512654	4.21124	2.53969e-05	0.000104594				hypothetical protein AALT_g8334
Up-regulated	AALT_g3455	22.2177	2.15754	0.527491	4.0902	4.31002e-05	0.00017005	PF06314	Acetoacetate decarboxylase	IPR010451	putative decarboxylase DEC1
Up-regulated	AALT_g2595	13.9201	2.15468	0.690973	3.11832	0.00181884	0.00506484				hypothetical protein AALT_g2595
Up-regulated	AALT_g6280	1053.62	2.15364	0.228865	9.41008	4.95745e-21	1.40515e-19	PF00118	Chaperonin Cpn60/TCP-1 family	IPR002423	T-complex protein 1 subunit zeta
Up-regulated	AALT_g2914	12.0948	2.15264	0.763047	2.82111	0.00478581	0.0118997	PF03441	Cryptochrome/DNA photolyase, FAD-binding domain	IPR005101	cryptochrome-2
Up-regulated	AALT_g1246	590.719	2.15227	0.397705	5.41174	6.24167e-08	4.02455e-07	PF08450	SMP-30/Gluconolactonase/LRE-like region	IPR013658	regucalcin
Up-regulated	AALT_g9996	19.9498	2.15205	0.574213	3.74783	0.000178369	0.000619568	PF04116	Fatty acid hydroxylase	IPR006694	cholesterol 25-hydroxylase-like protein
Up-regulated	AALT_g5346	108.174	2.15188	0.380469	5.65588	1.55052e-08	1.0937e-07	PF06041	Protein of unknown function DUF924	IPR010323	DUF924-like protein
Up-regulated	AALT_g5344	77.5414	2.15007	0.364895	5.89231	3.80832e-09	2.91175e-08	PF07743	Co-chaperone HscB, C-terminal oligomerisation domain	IPR009073	Co-chaperone Hsc20
Up-regulated	AALT_g2622	11.1619	2.15006	0.742049	2.89746	0.00376197	0.00961643				hypothetical protein AALT_g2622
Up-regulated	AALT_g2704	56.1046	2.14946	0.493556	4.35505	1.33034e-05	5.78839e-05	PF16488	Argonaute linker 2 domain	IPR032472	Piwi-like protein
Up-regulated	AALT_g11698	41.8963	2.14867	0.464866	4.62214	3.7981e-06	1.83603e-05	PF03221	HTH CenpB-type DNA-binding domain	IPR006600	pogo transposable
Up-regulated	AALT_g5817	1118.68	2.14849	0.292214	7.35246	1.94591e-13	2.49458e-12	PF03443	Glycoside hydrolase, family 61	IPR005103	glycoside hydrolase
Up-regulated	AALT_g8859	81.7833	2.14728	0.4351	4.93513	8.00985e-07	4.36917e-06	PF00005	ABC transporter-like	IPR003439	hypothetical protein CC77DRAFT_104978
Up-regulated	AALT_g1101	7.33486	2.14724	0.842031	2.55007	0.0107701	0.0243806				hypothetical protein AALT_g1101
Up-regulated	AALT_g987	338.382	2.14657	0.278475	7.70833	1.27478e-14	1.90897e-13	PF17767	Nicotinate phosphoribosyltransferase, N-terminal domain	IPR040727	nicotinate phosphoribosyltransferase
Up-regulated	AALT_g1994	522.569	2.14653	0.22302	9.62486	6.27933e-22	1.9451e-20	PF01974	tRNA intron endonuclease, catalytic domain-like	IPR006677	tRNA-splicing endonuclease subunit sen2
Up-regulated	AALT_g9890	397.476	2.14592	0.25911	8.28189	1.21233e-16	2.20903e-15				hypothetical protein AALT_g9890
Up-regulated	AALT_g4658	1165.87	2.14559	0.338417	6.34008	2.29648e-10	2.10835e-09	PF00098	Zinc finger, CCHC-type	IPR001878	zinc knuckle protein
Up-regulated	AALT_g212	12.0347	2.14456	0.699056	3.06779	0.00215649	0.00587484				hypothetical protein AALT_g212
Up-regulated	AALT_g4203	418.117	2.13994	0.286143	7.47859	7.51252e-14	1.01889e-12	PF00687	Ribosomal protein L1/ribosomal biogenesis protein	IPR028364	ribosomal L1-like 1
Up-regulated	AALT_g9346	26.2266	2.13733	0.485828	4.39936	1.08571e-05	4.78328e-05	PF00246	Peptidase M14, carboxypeptidase A	IPR000834	carboxypeptidase a4
Up-regulated	AALT_g8753	346.553	2.13704	0.322922	6.61782	3.64539e-11	3.66227e-10	PF13862	BCP1 family	IPR025602	hypothetical protein CC77DRAFT_989979
Up-regulated	AALT_g3972	454.033	2.12838	0.322127	6.60727	3.91465e-11	3.91629e-10	PF08142	AARP2CN	IPR012948	Ribosome biogenesis protein
Up-regulated	AALT_g8308	437.695	2.12808	0.327974	6.48857	8.66554e-11	8.35405e-10	PF13673	GNAT domain	IPR000182	hypothetical protein AA0111_g6521
Up-regulated	AALT_g2730	14.3066	2.12799	0.653872	3.25445	0.00113611	0.00331934	PF02801	Beta-ketoacyl synthase, C-terminal	IPR014031	polyketide synthase PksD
Up-regulated	AALT_g8077	3295.26	2.1278	0.446447	4.76606	1.8786e-06	9.56939e-06	PF02812	Glutamate/phenylalanine/leucine/valine dehydrogenase, dimerisation domain	IPR006097	Aldo/keto reductase
Up-regulated	AALT_g9466	37.7019	2.12646	0.440309	4.82946	1.36903e-06	7.13199e-06	PF06985	Heterokaryon incompatibility	IPR010730	HET-like protein
Up-regulated	AALT_g8717	30.2472	2.12311	0.469016	4.52674	5.99014e-06	2.77532e-05	PF00135	Carboxylesterase, type B	IPR002018	alpha/beta-hydrolase
Up-regulated	AALT_g2739	195.907	2.12155	0.387222	5.4789	4.27979e-08	2.84406e-07	PF06999	Thioredoxin-like ferredoxin	IPR009737	sucrase ferredoxin-like protein
Up-regulated	AALT_g3808	108.61	2.12078	0.419589	5.05443	4.31676e-07	2.44918e-06	PF01247	Ribosomal protein L35A	IPR001780	60S ribosomal protein L33-A
Up-regulated	AALT_g4988	126.527	2.12063	0.294585	7.1987	6.07872e-13	7.46394e-12	PF00106	Short-chain dehydrogenase/reductase SDR	IPR002347	NAD(P)-binding protein
Up-regulated	AALT_g8162	177.55	2.12005	0.306911	6.9077	4.92581e-12	5.52533e-11				hypothetical protein AALT_g8162
Up-regulated	AALT_g4890	232.562	2.11841	0.419334	5.05184	4.3758e-07	2.481e-06	PF04457	MJ1316 RNA cyclic group end recognition domain	IPR040459	hypothetical protein AALT_g4890
Up-regulated	AALT_g11542	127.076	2.11833	0.520649	4.06864	4.72882e-05	0.000183958	PF01370	NAD-dependent epimerase/dehydratase	IPR001509	dihydroflavonol-4-reductase
Up-regulated	AALT_g7853	35.951	2.11723	0.519941	4.07206	4.6599e-05	0.00018167	PF06985	Heterokaryon incompatibility	IPR010730	HET-like protein
Up-regulated	AALT_g5705	80.6641	2.11529	0.406119	5.20855	1.9032e-07	1.14779e-06				glycosyltransferase family 66 protein
Up-regulated	AALT_g2453	16.9834	2.11164	0.628689	3.35879	0.000782837	0.00237136	PF01323	DSBA-like thioredoxin domain	IPR001853	thioredoxin-like protein
Up-regulated	AALT_g10515	56.8211	2.10965	0.437766	4.81913	1.44188e-06	7.48534e-06	PF13561			NAD(P)-binding protein
Up-regulated	AALT_g6224	296.074	2.10758	0.354778	5.94055	2.84059e-09	2.21797e-08	PF00293	NUDIX hydrolase domain	IPR000086	hypothetical protein CC77DRAFT_1057890
Up-regulated	AALT_g5378	34.4227	2.10649	0.452667	4.6535	3.2634e-06	1.60085e-05	PF00067	Cytochrome P450	IPR001128	cytochrome P450 3A17
Up-regulated	AALT_g721	207.238	2.10596	0.295192	7.13422	9.73386e-13	1.17466e-11	PF07690	Major facilitator superfamily	IPR011701	MFS general substrate transporter
Up-regulated	AALT_g7401	2484.63	2.10498	0.235238	8.94833	3.60916e-19	8.34793e-18	PF08662	Translation initiation factor, beta propellor-like domain	IPR013979	eukaryotic translation initiation factor 3 subunit B
Up-regulated	AALT_g6801	71.0508	2.10411	0.339966	6.18918	6.04772e-10	5.21528e-09	PF00561	Alpha/beta hydrolase fold-1	IPR000073	alpha/beta-hydrolase
Up-regulated	AALT_g68	239.611	2.10393	0.420159	5.00747	5.5151e-07	3.07152e-06	PF00248	NADP-dependent oxidoreductase domain	IPR023210	glutamate-cysteine ligase regulatory subunit
Up-regulated	AALT_g10952	46.3227	2.10387	0.577916	3.64044	0.000272168	0.000910149				thioredoxin-like protein
Up-regulated	AALT_g8607	199.465	2.10363	0.27436	7.66741	1.75498e-14	2.55748e-13	PF13664	Domain of unknown function DUF4149	IPR025423	hypothetical protein AALT_g8607
Up-regulated	AALT_g5798	52.8655	2.10303	0.436408	4.81894	1.4432e-06	7.48895e-06				Ribonucleoside-diphosphate reductase large subunit
Up-regulated	AALT_g1884	29.7169	2.10234	0.559291	3.75894	0.000170636	0.000594448				hypothetical protein AALT_g1884
Up-regulated	AALT_g9387	57.8554	2.10217	0.508671	4.13267	3.58581e-05	0.000143903	PF07690	Major facilitator superfamily	IPR011701	MFS general substrate transporter
Up-regulated	AALT_g9800	73.9698	2.10018	0.416365	5.04408	4.55706e-07	2.57278e-06	PF05199	Glucose-methanol-choline oxidoreductase, C-terminal	IPR007867	alcohol oxidase
Up-regulated	AALT_g11416	407.445	2.09938	0.281723	7.45191	9.19962e-14	1.22679e-12	PF00298	Ribosomal protein L11, C-terminal	IPR020783	ribosomal protein L11
Up-regulated	AALT_g8312	295.667	2.09901	0.280642	7.47931	7.47147e-14	1.01447e-12	PF05291	Bystin	IPR007955	bystin
Up-regulated	AALT_g3148	119.752	2.09715	0.323251	6.48768	8.7168e-11	8.39669e-10	PF04828	Glutathione-dependent formaldehyde-activating enzyme/centromere protein V	IPR006913	hypothetical protein CC77DRAFT_702371
Up-regulated	AALT_g6840	21.3355	2.0969	0.858674	2.44203	0.0146051	0.0317334				hypothetical protein AALT_g6840
Up-regulated	AALT_g10314	470.656	2.09541	0.30947	6.77097	1.27926e-11	1.3681e-10	PF13673	GNAT domain	IPR000182	acyl-CoA N-acyltransferase
Up-regulated	AALT_g5109	241.228	2.09493	0.338614	6.18677	6.14102e-10	5.2881e-09	PF05721	Phytanoyl-CoA dioxygenase	IPR008775	phytanoyl-CoA dioxygenase family protein
Up-regulated	AALT_g5270	10.536	2.09462	0.787129	2.66109	0.00778874	0.018332	PF01565	FAD linked oxidase, N-terminal	IPR006094	FAD-binding protein
Up-regulated	AALT_g4031	9.77369	2.09445	0.734264	2.85245	0.00433839	0.0109169	PF13520	Amino acid/polyamine transporter I	IPR002293	amino acid transporter
Up-regulated	AALT_g5907	75.905	2.09387	0.565729	3.7012	0.000214586	0.000731949	PF11927	Protein of unknown function DUF3445	IPR021848	phosphoglycerate mutase family protein
Up-regulated	AALT_g5837	22.8173	2.0921	0.536471	3.89974	9.62948e-05	0.000355264	PF00067	Cytochrome P450	IPR001128	cytochrome P450
Up-regulated	AALT_g10517	33.7433	2.08966	0.458725	4.55537	5.22935e-06	2.46105e-05	PF04082	Transcription factor domain, fungi	IPR007219	transcriptional activator mut3p
Up-regulated	AALT_g931	89.6414	2.08884	0.333972	6.25454	3.98697e-10	3.50659e-09				NAD(P)-binding protein
Up-regulated	AALT_g5563	588.432	2.08854	0.305333	6.84022	7.90737e-12	8.64234e-11	PF01717	Cobalamin-independent methionine synthase MetE, C-terminal/archaeal	IPR002629	hypothetical protein AA0111_g3991
Up-regulated	AALT_g1244	335.511	2.08468	0.281911	7.39481	1.41613e-13	1.85936e-12	PF00155	Aminotransferase, class I/classII	IPR004839	hypothetical protein AA0111_g7340
Up-regulated	AALT_g2086	600.268	2.08399	0.301774	6.90581	4.99177e-12	5.59407e-11	PF02222	ATP-grasp fold, ATP-dependent carboxylate-amine ligase-type	IPR003135	phosphoribosylaminoimidazole carboxylase
Up-regulated	AALT_g5524	129.966	2.08234	0.506102	4.11446	3.88081e-05	0.000154804	PF04828	Glutathione-dependent formaldehyde-activating enzyme/centromere protein V	IPR006913	hypothetical protein AALT_g5524
Up-regulated	AALT_g5532	220.85	2.08091	0.417013	4.99004	6.03664e-07	3.34016e-06	PF03097	BRO1 domain	IPR004328	pH-response regulator protein palC
Up-regulated	AALT_g7719	6212.5	2.07896	0.220048	9.44775	3.46204e-21	1.0029e-19	PF00271	Helicase, C-terminal	IPR001650	ATP-dependent RNA helicase
Up-regulated	AALT_g11025	215.319	2.0786	0.342372	6.07117	1.26981e-09	1.0359e-08	PF00106	Short-chain dehydrogenase/reductase SDR	IPR002347	NAD(P)-binding protein
Up-regulated	AALT_g9354	32.1362	2.07841	0.536624	3.87313	0.000107446	0.000392644	PF06985	Heterokaryon incompatibility	IPR010730	HET-like protein
Up-regulated	AALT_g7174	435.819	2.0777	0.320167	6.48942	8.61647e-11	8.31347e-10				tRNA guanosine-2&apos;-O-methyltransferase
Up-regulated	AALT_g11015	47.22	2.07728	0.842897	2.46445	0.0137223	0.030012	PF05368	NmrA-like domain	IPR008030	NAD(P)-binding protein
Up-regulated	AALT_g11160	318.132	2.07626	0.260687	7.96457	1.65795e-15	2.71436e-14	PF09420	Ribosome biogenesis protein Nop16	IPR019002	fungal specific transcription factor-like protein
Up-regulated	AALT_g720	79.9947	2.0752	0.456857	4.54234	5.56336e-06	2.59568e-05				hypothetical protein AALT_g720
Up-regulated	AALT_g7746	147.029	2.07501	0.413568	5.01734	5.2393e-07	2.93023e-06	PF05189	RNA 3'-terminal phosphate cyclase, insert domain	IPR013791	hypothetical protein AA0111_g5125
Up-regulated	AALT_g2103	110.303	2.07461	0.361921	5.73221	9.91316e-09	7.17281e-08	PF07690	Major facilitator superfamily	IPR011701	MFS general substrate transporter
Up-regulated	AALT_g4612	1181.02	2.07383	0.268933	7.71135	1.24492e-14	1.8666e-13	PF00202	Aminotransferase class-III	IPR005814	4-aminobutyrate aminotransferase
Up-regulated	AALT_g1652	10.7468	2.07185	0.698801	2.96487	0.00302814	0.00791347				hypothetical protein AALT_g1652
Up-regulated	AALT_g1907	51.6622	2.0697	0.427719	4.83893	1.30537e-06	6.83615e-06	PF00043	Glutathione S-transferase, C-terminal	IPR004046	PREDICTED: glutathione S-transferase 3-like
Up-regulated	AALT_g5843	8.2991	2.06938	0.847304	2.44231	0.0145936	0.0317143	PF11927	Protein of unknown function DUF3445	IPR021848	wlm-like protein
Up-regulated	AALT_g2871	42.1437	2.06779	0.427123	4.84121	1.29051e-06	6.76128e-06				hypothetical protein CC77DRAFT_1033062
Up-regulated	AALT_g7995	10.2754	2.06703	0.775301	2.66609	0.0076738	0.0180936				TPR repeat
Up-regulated	AALT_g8672	7.87913	2.06702	0.896273	2.30624	0.0210975	0.0436165				hypothetical protein AALT_g8672
Up-regulated	AALT_g6875	21.7309	2.06414	0.679098	3.03953	0.00236945	0.0063764	PF10435	Beta-galactosidase, domain 2	IPR018954	glycoside hydrolase
Up-regulated	AALT_g7416	1757.32	2.06318	0.239518	8.61388	7.06256e-18	1.44088e-16	PF13673	GNAT domain	IPR000182	gnat family protein
Up-regulated	AALT_g10056	56.9904	2.06277	0.523996	3.93662	8.26368e-05	0.000308017				hypothetical protein AALT_g10056
Up-regulated	AALT_g916	23.3973	2.06164	0.523949	3.93481	8.32627e-05	0.00031006	PF01266	FAD dependent oxidoreductase	IPR006076	sarcosine oxidase-like protein
Up-regulated	AALT_g6985	351.961	2.06128	0.244639	8.42579	3.58313e-17	6.80966e-16	PF04180	Low temperature viability protein Ltv1	IPR007307	Low temperature viability protein
Up-regulated	AALT_g4637	27.0609	2.05988	0.596327	3.45428	0.000551771	0.00173163	PF13637	Ankyrin repeat-containing domain	IPR020683	ankyrin
Up-regulated	AALT_g11753	153.025	2.05906	0.417922	4.9269	8.35465e-07	4.52828e-06				hypothetical protein AALT_g11753
Up-regulated	AALT_g7631	17.8337	2.05837	0.563431	3.65328	0.00025891	0.000869225	PF11807	Mycotoxin biosynthesis protein UstYa-like	IPR021765	hypothetical protein AALT_g7631
Up-regulated	AALT_g4788	395.012	2.05719	0.279453	7.36148	1.81876e-13	2.33659e-12	PF00156	Phosphoribosyltransferase domain	IPR000836	orotate phosphoribosyltransferase
Up-regulated	AALT_g4646	1357.29	2.05639	0.606516	3.3905	0.000697663	0.00213722				g-protein beta wd-40 repeat-containing protein
Up-regulated	AALT_g3566	13.0164	2.05613	0.701263	2.93203	0.00336749	0.00871066				hypothetical protein AALT_g3566
Up-regulated	AALT_g10256	60.6844	2.05495	0.409675	5.01605	5.27448e-07	2.94852e-06	PF01565	FAD linked oxidase, N-terminal	IPR006094	FAD-binding-like protein
Up-regulated	AALT_g6140	234.714	2.05193	0.311212	6.59334	4.30043e-11	4.28785e-10	PF04768	Vertebrate-like NAGS Gcn5-related N-acetyltransferase (GNAT) domain	IPR006855	N-acetylglutamate synthase
Up-regulated	AALT_g10297	8.01921	2.0509	0.838247	2.44666	0.0144187	0.0313857	PF00067	Cytochrome P450	IPR001128	cytochrome P450 monooxygenase
Up-regulated	AALT_g7384	2002.82	2.05006	0.337055	6.08226	1.18502e-09	9.76071e-09				hypothetical protein CC77DRAFT_1093519
Up-regulated	AALT_g10171	12.3935	2.04929	0.702425	2.91745	0.00352906	0.00907548	PF17389	Alpha-L-rhamnosidase, six-hairpin glycosidase domain	IPR035396	Six-hairpin glycosidase
Up-regulated	AALT_g10061	36.1249	2.04888	0.479823	4.27008	1.95404e-05	8.23787e-05	PF08241	Methyltransferase type 11	IPR013216	S-adenosyl-L-methionine-dependent methyltransferase
Up-regulated	AALT_g1954	251.382	2.04857	0.259138	7.90535	2.6719e-15	4.30353e-14				20s-pre-rRNA d-site endonuclease nob1
Up-regulated	AALT_g1433	208.482	2.04646	0.504632	4.05535	5.0059e-05	0.000194168	PF17833	UPF0113, pre-PUA domain	IPR040598	60S ribosome subunit biogenesis protein NIP7
Up-regulated	AALT_g6451	13.8374	2.04567	0.644056	3.17622	0.00149206	0.00423086	PF08240	Alcohol dehydrogenase, N-terminal	IPR013154	GroES-like protein
Up-regulated	AALT_g7132	628.911	2.0454	0.330545	6.18796	6.09478e-10	5.25207e-09	PF00106	Short-chain dehydrogenase/reductase SDR	IPR002347	chord-like protein
Up-regulated	AALT_g3722	9.50042	2.0403	0.746586	2.73284	0.00627908	0.0151212				hypothetical protein CC77DRAFT_1004979
Up-regulated	AALT_g5067	1436.33	2.03696	0.358948	5.67482	1.38835e-08	9.83307e-08				hypothetical protein CC77DRAFT_1058289
Up-regulated	AALT_g6075	71.2814	2.03633	0.399244	5.10046	3.38831e-07	1.95928e-06	PF05175	Methyltransferase small domain	IPR007848	hypothetical protein CC77DRAFT_927315
Up-regulated	AALT_g2734	30.2721	2.03619	0.645752	3.15321	0.00161488	0.00454887	PF07690	Major facilitator superfamily	IPR011701	hypothetical protein AA0118_g1426
Up-regulated	AALT_g10550	167.135	2.03596	0.290867	6.99963	2.56646e-12	2.97385e-11	PF13656	DNA-directed RNA polymerase, RBP11-like dimerisation domain	IPR009025	hypothetical protein AA0111_g9152
Up-regulated	AALT_g1596	30.969	2.03552	0.506402	4.01957	5.83054e-05	0.000223467	PF00005	ABC transporter-like	IPR003439	multidrug resistance protein 2
Up-regulated	AALT_g9621	68.5889	2.03527	0.508845	3.99979	6.33996e-05	0.000240979				hypothetical protein CC77DRAFT_198512
Up-regulated	AALT_g4522	29.3466	2.035	0.576643	3.52904	0.000417063	0.00133988				hypothetical protein AALT_g4522
Up-regulated	AALT_g4299	39.2707	2.0345	0.461505	4.40841	1.04134e-05	4.61678e-05	PF00246	Peptidase M14, carboxypeptidase A	IPR000834	hypothetical protein AALT_g4299
Up-regulated	AALT_g9058	9075.43	2.03332	0.37596	5.40833	6.36146e-08	4.08853e-07	PF00252	Ribosomal protein L10e/L16	IPR016180	ribosomal protein L10e
Up-regulated	AALT_g7043	42.1308	2.03329	0.456209	4.45692	8.31442e-06	3.75739e-05				nad dependent epimerase dehydratase family protein
Up-regulated	AALT_g1875	223.27	2.03278	0.405067	5.01838	5.21094e-07	2.91573e-06	PF14617	Protein Cms1	IPR032704	U3-containing 90S pre-ribosomal complex subunit-like protein
Up-regulated	AALT_g1786	850.245	2.03105	0.298425	6.80588	1.00435e-11	1.08675e-10	PF00012	Heat shock protein 70 family	IPR013126	chaperone protein dnaK
Up-regulated	AALT_g11620	153.29	2.03019	0.354853	5.72122	1.05765e-08	7.63644e-08	PF00082	Peptidase S8/S53 domain	IPR000209	Peptidase S8/S53, subtilisin/kexin/sedolisin
Up-regulated	AALT_g221	31.6454	2.02956	0.529769	3.83102	0.000127612	0.000458751	PF05368	NmrA-like domain	IPR008030	NAD(P)-binding protein
Up-regulated	AALT_g9266	15.7074	2.02866	0.625352	3.24403	0.00117851	0.00342978				hormone-sensitive lipase
Up-regulated	AALT_g9958	621.71	2.02853	0.376716	5.38478	7.25348e-08	4.63438e-07	PF13640	Oxoglutarate/iron-dependent dioxygenase	IPR005123	oxidoreductase-like protein
Up-regulated	AALT_g10372	163.753	2.02701	0.27921	7.25981	3.8764e-13	4.84449e-12	PF00891	O-methyltransferase domain	IPR001077	O-methyltransferase
Up-regulated	AALT_g10947	45.5505	2.02659	0.546616	3.70752	0.000209295	0.000715946	PF16922	DNA replication complex GINS protein SLD5, C-terminal	IPR031633	GINS complex, Sld5 component
Up-regulated	AALT_g7166	36.1062	2.02588	0.45306	4.47154	7.76568e-06	3.53349e-05				hypothetical protein AALT_g7166
Up-regulated	AALT_g874	17.0303	2.02553	0.620312	3.26534	0.00109331	0.0032037				hypothetical protein AALT_g874
Up-regulated	AALT_g9061	351.439	2.02336	0.241161	8.39009	4.85767e-17	9.08719e-16	PF01722	BolA protein	IPR002634	bola-like protein
Up-regulated	AALT_g11337	91.3378	2.0226	0.522922	3.86787	0.000109789	0.000399734	PF08159	NUC153	IPR012580	pre-rRNA-processing protein esf1
Up-regulated	AALT_g7385	506.527	2.02166	0.297874	6.78694	1.14535e-11	1.23151e-10	PF14821	Threonine synthase, N-terminal	IPR029144	threonine synthase-like protein
Up-regulated	AALT_g11493	148.936	2.02121	0.37203	5.43293	5.5437e-08	3.60567e-07	PF01753	Zinc finger, MYND-type	IPR002893	metal ion binding protein
Up-regulated	AALT_g10377	111.904	2.02064	0.389095	5.19318	2.06736e-07	1.24052e-06	PF05704	Capsular polysaccharide synthesis protein	IPR008441	capsule polysaccharide biosynthesis protein
Up-regulated	AALT_g10929	486.344	2.01911	0.262924	7.67944	1.5979e-14	2.35444e-13	PF00400	WD40 repeat	IPR001680	ribosome biogenesis protein Sqt1
Up-regulated	AALT_g10812	226.11	2.01906	0.334447	6.03701	1.56996e-09	1.26776e-08	PF00171	Aldehyde dehydrogenase domain	IPR015590	aldehyde dehydrogenase-like protein
Up-regulated	AALT_g5194	56.3499	2.0189	0.432039	4.67296	2.96891e-06	1.46542e-05	PF00929	Exonuclease, RNase T/DNA polymerase III	IPR013520	oligoribonuclease
Up-regulated	AALT_g384	44.4033	2.01478	0.393451	5.12079	3.04261e-07	1.77573e-06	PF05368	NmrA-like domain	IPR008030	NmrA family protein
Up-regulated	AALT_g7931	4260.67	2.0144	0.302425	6.66084	2.72266e-11	2.78688e-10	PF00012	Heat shock protein 70 family	IPR013126	heat shock protein-like protein
Up-regulated	AALT_g6432	52.7779	2.01405	0.490382	4.1071	4.00661e-05	0.000159078	PF03928	Haem-degrading	IPR005624	hypothetical protein CC77DRAFT_1024259
Up-regulated	AALT_g4916	129.65	2.01095	0.397452	5.05962	4.201e-07	2.38871e-06	PF11176	Translation machinery-associated protein 16	IPR021346	hypothetical protein CC77DRAFT_639934
Up-regulated	AALT_g7026	23.7066	2.00991	0.685263	2.93304	0.00335657	0.00868619	PF13460	NAD(P)-binding domain	IPR016040	NAD(P)-binding protein
Up-regulated	AALT_g11009	16.547	2.00913	0.66374	3.02698	0.00247007	0.00660845	PF07690	Major facilitator superfamily	IPR011701	MFS transporter
Up-regulated	AALT_g8010	434.712	2.00866	0.454836	4.41623	1.00439e-05	4.46957e-05	PF01246	Ribosomal protein L24e-related	IPR000988	hypothetical protein CC77DRAFT_950546
Up-regulated	AALT_g11282	158.229	2.00798	0.455981	4.40365	1.06445e-05	4.70875e-05	PF01966	HD domain	IPR006674	metal-dependent phosphohydrolase hd-like
Up-regulated	AALT_g1077	65.768	2.00527	0.424006	4.72936	2.25228e-06	1.13279e-05				WD40 repeat-like protein
Up-regulated	AALT_g10601	554.277	2.00475	0.227471	8.8132	1.21621e-18	2.66339e-17	PF01063	Aminotransferase class IV	IPR001544	branched-chain amino acid aminotransferase II
Up-regulated	AALT_g7049	113.581	2.00363	0.337286	5.94047	2.84212e-09	2.21797e-08	PF01557	Fumarylacetoacetase-like, C-terminal	IPR011234	fumarylacetoacetate hydrolase-like protein
Up-regulated	AALT_g3376	11.9186	2.00108	0.717447	2.78917	0.00528433	0.0130388				kinase-like protein
Up-regulated	AALT_g4808	165.128	2.00038	0.277782	7.20125	5.96609e-13	7.3332e-12	PF00857	Isochorismatase-like	IPR000868	putative N-carbamoylsarcosine amidase
Up-regulated	AALT_g8303	98.6941	1.99916	0.41023	4.87325	1.09774e-06	5.81002e-06	PF01565	FAD linked oxidase, N-terminal	IPR006094	FAD-binding domain-containing protein
Up-regulated	AALT_g4990	39.6261	1.99908	0.489529	4.08368	4.43284e-05	0.000174205	PF05368	NmrA-like domain	IPR008030	NAD(P)-binding protein
Up-regulated	AALT_g11796	137.981	1.99783	0.412639	4.84158	1.28811e-06	6.75171e-06	PF11312	Putative SAM-dependent methyltransferase	IPR021463	DUF3115-like protein
Up-regulated	AALT_g17	84.1812	1.99771	0.431612	4.62848	3.68356e-06	1.78785e-05	PF13621	Cupin-like domain 8	IPR041667	Clavaminate synthase-like protein
Up-regulated	AALT_g2425	104.052	1.9975	0.40632	4.91608	8.8296e-07	4.76623e-06	PF08704	tRNA (1-methyladenosine) methyltransferase catalytic subunit Gcd14	IPR014816	tRNA methyltransferase complex GCD14 subunit
Up-regulated	AALT_g3307	13.67	1.99734	0.617776	3.23312	0.00122447	0.003554				hypothetical protein AALT_g3307
Up-regulated	AALT_g1298	84.9289	1.99591	0.492415	4.05331	5.04986e-05	0.000195746				uncharacterized protein AALT_g1298
Up-regulated	AALT_g1138	33.0601	1.99572	0.431633	4.62365	3.77045e-06	1.82483e-05				hypothetical protein AALT_g1138
Up-regulated	AALT_g11084	157.142	1.99466	0.330264	6.0396	1.54493e-09	1.25008e-08				hypothetical protein AALT_g11084
Up-regulated	AALT_g11047	31.7189	1.99444	0.445819	4.47365	7.6894e-06	3.50145e-05	PF00188	CAP domain	IPR014044	Transglycosylase-like domain protein
Up-regulated	AALT_g4847	179.054	1.9943	0.292374	6.82105	9.03806e-12	9.81522e-11	PF13691	tRNase Z endonuclease	IPR027794	ribonuclease mitochondrial precursor
Up-regulated	AALT_g7178	457.602	1.9936	0.270773	7.3626	1.80364e-13	2.32036e-12	PF00642	Zinc finger, CCCH-type	IPR000571	hypothetical protein CC77DRAFT_960320
Up-regulated	AALT_g11060	80.1519	1.99329	0.396969	5.02127	5.13311e-07	2.87893e-06				hypothetical protein AALT_g11060
Up-regulated	AALT_g8007	35.6033	1.99123	0.451405	4.41118	1.02809e-05	4.56313e-05	PF01042	YjgF/YER057c/UK114 family	IPR006175	translation initiation inhibitor
Up-regulated	AALT_g7083	50.7028	1.99037	0.424981	4.68343	2.82116e-06	1.3977e-05	PF06985	Heterokaryon incompatibility	IPR010730	heterokaryon incompatibility protein
Up-regulated	AALT_g4084	66.0372	1.9898	0.415406	4.79	1.6678e-06	8.57984e-06	PF03928	Haem-degrading	IPR005624	DUF336-domain-containing protein
Up-regulated	AALT_g10782	18.9423	1.98867	0.566976	3.5075	0.000452346	0.00144429	PF07690	Major facilitator superfamily	IPR011701	MFS general substrate transporter
Up-regulated	AALT_g9171	15.8334	1.9872	0.581004	3.42029	0.000625547	0.00193819	PF05572	Peptidase M43, pregnancy-associated plasma-A	IPR008754	metalloprotease
Up-regulated	AALT_g1362	22.9998	1.98472	0.5436	3.65106	0.000261156	0.000875532	PF02779	Transketolase-like, pyrimidine-binding domain	IPR005475	transketolase
Up-regulated	AALT_g685	34.0234	1.98432	0.445182	4.45732	8.29894e-06	3.75181e-05				hypothetical protein AALT_g685
Up-regulated	AALT_g8678	7.88532	1.98174	0.80321	2.46728	0.0136144	0.0298088	PF00069	Protein kinase domain	IPR000719	kinase-like protein
Up-regulated	AALT_g52	1713.83	1.98173	0.246381	8.04337	8.7399e-16	1.46916e-14	PF17284	Spermidine synthase, tetramerisation domain	IPR035246	spermidine synthase
Up-regulated	AALT_g8865	261.606	1.98159	0.433816	4.56781	4.92841e-06	2.3286e-05				hypothetical protein AALT_g8865
Up-regulated	AALT_g6504	66.9789	1.98099	0.448638	4.41556	1.00748e-05	4.47998e-05	PF11705	DNA-directed RNA polymerase III, subunit Rpc31	IPR024661	hypothetical protein CC77DRAFT_944497
Up-regulated	AALT_g375	1314.99	1.98049	0.27485	7.2057	5.77461e-13	7.11984e-12	PF13513	Importin-beta, N-terminal domain	IPR001494	ARM repeat-containing protein
Up-regulated	AALT_g3230	14.7612	1.98011	0.608415	3.25454	0.00113577	0.00331915				integral membrane protein
Up-regulated	AALT_g5523	85.629	1.97965	0.347746	5.69281	1.24964e-08	8.90417e-08	PF00107	Alcohol dehydrogenase, C-terminal	IPR013149	NAD(P)-binding protein
Up-regulated	AALT_g1743	18.8757	1.97962	0.574342	3.44676	0.000567344	0.0017777	PF00067	Cytochrome P450	IPR001128	cytochrome P450 46A1
Up-regulated	AALT_g6854	96.3578	1.97954	0.326851	6.05638	1.39219e-09	1.12956e-08	PF00106	Short-chain dehydrogenase/reductase SDR	IPR002347	short-chain dehydrogenase/reductase-like protein SDR
Up-regulated	AALT_g6552	22.5239	1.97951	0.502162	3.94198	8.08122e-05	0.000301461				hypothetical protein AALT_g6552
Up-regulated	AALT_g3040	1097.83	1.9781	0.297749	6.64352	3.06275e-11	3.10305e-10	PF17759	Phenylalanyl tRNA synthetase beta chain, core domain	IPR041616	phenylalanyl-tRNA synthetase beta chain
Up-regulated	AALT_g2043	356.483	1.97798	0.269137	7.34933	1.99205e-13	2.55098e-12	PF00271	Helicase, C-terminal	IPR001650	P-loop containing nucleoside triphosphate hydrolase protein
Up-regulated	AALT_g9062	226.424	1.97487	0.44794	4.40878	1.03957e-05	4.61063e-05	PF01784	GTP cyclohydrolase 1 type 2/Nif3	IPR002678	NGG1p interacting factor 3
Up-regulated	AALT_g4200	64.1325	1.97339	0.357551	5.5192	3.40554e-08	2.28858e-07	PF11781	Transcription initiation factor Rrn7, Zinc-finger	IPR021752	RNA polymerase i specific transcription initiation factor rrn7
Up-regulated	AALT_g2423	129.919	1.97303	0.321632	6.13444	8.54615e-10	7.18804e-09	PF07690	Major facilitator superfamily	IPR011701	MFS general substrate transporter
Up-regulated	AALT_g1654	195.703	1.97221	0.279527	7.05551	1.71969e-12	2.02013e-11	PF00585	Threonine dehydratase, ACT-like domain	IPR001721	threonine dehydratase I
Up-regulated	AALT_g9529	65.6054	1.96994	0.337096	5.84385	5.10091e-09	3.82408e-08	PF07942	N2227-like	IPR012901	methyltransferas-like protein
Up-regulated	AALT_g5271	141.735	1.96939	0.32816	6.00132	1.95724e-09	1.56043e-08	PF00732	Glucose-methanol-choline oxidoreductase, N-terminal	IPR000172	alcohol oxidase
Up-regulated	AALT_g6039	13.6141	1.96602	0.688261	2.85651	0.00428331	0.0107828	PF03727	Hexokinase, C-terminal	IPR022673	ATP binding protein
Up-regulated	AALT_g7066	23.6379	1.96518	0.603531	3.25614	0.00112938	0.0033021	PF00082	Peptidase S8/S53 domain	IPR000209	metallothionein-I transcription activator
Up-regulated	AALT_g11461	31.7118	1.96515	0.460286	4.2694	1.95996e-05	8.25411e-05	PF01565	FAD linked oxidase, N-terminal	IPR006094	FAD-binding-like protein
Up-regulated	AALT_g11032	171.009	1.9612	0.2856	6.86696	6.55851e-12	7.21436e-11	PF02458	Transferase	IPR003480	acetyltransferase
Up-regulated	AALT_g10407	11.0498	1.96118	0.846954	2.31557	0.0205818	0.0427429	PF01400	Peptidase M12A	IPR001506	hypothetical protein AALT_g10407
Up-regulated	AALT_g11966	154.807	1.96091	0.273949	7.15794	8.19006e-13	9.97432e-12	PF01494	FAD-binding domain	IPR002938	feruloyl esterase b precursor
Up-regulated	AALT_g5185	262.727	1.96088	0.302843	6.47489	9.48827e-11	9.07392e-10	PF04064	Protein HGH1 C-terminal	IPR007206	DUF383-domain-containing protein
Up-regulated	AALT_g3888	29.4286	1.96021	0.5471	3.5829	0.000339796	0.00111414				hypothetical protein AALT_g3888
Up-regulated	AALT_g11261	15.6992	1.9566	0.694407	2.81766	0.00483747	0.0120131				hypothetical protein AALT_g11261
Up-regulated	AALT_g9951	271.163	1.9554	0.523733	3.73357	0.000188785	0.000651953	PF01266	FAD dependent oxidoreductase	IPR006076	FAD dependent oxidoreductase
Up-regulated	AALT_g445	92.6076	1.95358	0.486807	4.01305	5.99383e-05	0.000229063				duf1212 domain membrane protein
Up-regulated	AALT_g11262	16.9062	1.95335	0.627713	3.11185	0.00185919	0.00516513				hypothetical protein AALT_g11262
Up-regulated	AALT_g8513	213.401	1.95222	0.328426	5.94416	2.77886e-09	2.17438e-08				arginine N-methyltransferase 2
Up-regulated	AALT_g1178	3122.3	1.95089	0.259703	7.51201	5.82245e-14	8.03364e-13	PF01667	Ribosomal protein S27e	IPR000592	hypothetical protein PTT_15845
Up-regulated	AALT_g11114	220.435	1.94908	0.322446	6.04466	1.49722e-09	1.2123e-08	PF00795	Carbon-nitrogen hydrolase	IPR003010	carbon-nitrogen hydrolase
Up-regulated	AALT_g8258	564.094	1.94884	0.545123	3.57504	0.000350174	0.00114408	PF08982	Acetylaranotin biosynthesis cluster protein L	IPR015075	DUF1857-domain-containing protein
Up-regulated	AALT_g7946	21.9526	1.94617	0.515553	3.77492	0.000160057	0.000561188				hypothetical protein AALT_g7946
Up-regulated	AALT_g2111	55.9917	1.94589	0.458366	4.24527	2.18327e-05	9.12692e-05	PF01965	DJ-1/PfpI	IPR002818	transcriptional regulator
Up-regulated	AALT_g295	20.7907	1.94566	0.593215	3.27986	0.00103859	0.00305911				soluble epoxide hydrolase
Up-regulated	AALT_g3322	471.2	1.94453	0.233655	8.32224	8.63162e-17	1.58979e-15	PF01008	Initiation factor 2B-related	IPR000649	IF-2B-like protein
Up-regulated	AALT_g203	34.3774	1.94162	0.450791	4.30713	1.65384e-05	7.09255e-05	PF00378	Enoyl-CoA hydratase/isomerase	IPR001753	ClpP/crotonase
Up-regulated	AALT_g4531	22.7506	1.94129	0.505037	3.84385	0.00012112	0.000437122				adenine phosphoribosyltransferase
Up-regulated	AALT_g3495	8.69989	1.93925	0.777726	2.49348	0.0126496	0.0279684	PF00083	Major facilitator, sugar transporter-like	IPR005828	MFS transporter
Up-regulated	AALT_g2896	55.5817	1.93833	0.376124	5.15343	2.5577e-07	1.5112e-06				hypothetical protein CC77DRAFT_1058685
Up-regulated	AALT_g7674	1510.3	1.93715	0.257724	7.51636	5.63216e-14	7.78909e-13	PF03129	Anticodon-binding	IPR004154	glycyl-tRNA synthetase
Up-regulated	AALT_g8569	213.109	1.93654	0.295138	6.56145	5.32873e-11	5.26913e-10	PF00441	Acyl-CoA dehydrogenase/oxidase C-terminal	IPR009075	isovaleryl-CoA dehydrogenase, mitochondrial precursor
Up-regulated	AALT_g7518	332.598	1.93547	0.314918	6.14596	7.94823e-10	6.71828e-09	PF14555	UBX domain	IPR001012	UBX-like protein 7
Up-regulated	AALT_g8860	28.8975	1.93246	0.465582	4.15063	3.31564e-05	0.000134052				hypothetical protein AALT_g8860
Up-regulated	AALT_g2203	383.439	1.932	0.406931	4.74773	2.05711e-06	1.0412e-05	PF01565	FAD linked oxidase, N-terminal	IPR006094	hypothetical protein CUC08_Gglean000559
Up-regulated	AALT_g315	10.331	1.93099	0.808175	2.38933	0.0168793	0.0359804				interferon-induced GTP-binding protein Mx
Up-regulated	AALT_g3501	151.349	1.92905	0.388515	4.96519	6.86355e-07	3.77844e-06	PF00067	Cytochrome P450	IPR001128	cytochrome P450
Up-regulated	AALT_g9197	471.628	1.92641	0.272688	7.06453	1.61163e-12	1.90067e-11	PF00252	Ribosomal protein L10e/L16	IPR016180	50S ribosomal protein L16
Up-regulated	AALT_g2165	354.573	1.92625	0.32072	6.006	1.9016e-09	1.5181e-08	PF02223	Thymidylate kinase-like domain	IPR039430	thymidylate kinase
Up-regulated	AALT_g7299	12.7536	1.92444	0.701027	2.74517	0.00604799	0.0146465	PF12937	F-box domain	IPR001810	mating-type switching protein swi10
Up-regulated	AALT_g4614	45.195	1.92396	0.448163	4.29299	1.76281e-05	7.51396e-05	PF06985	Heterokaryon incompatibility	IPR010730	HET-like protein
Up-regulated	AALT_g10470	48.7513	1.92386	0.496271	3.87664	0.000105909	0.000387262	PF07690	Major facilitator superfamily	IPR011701	major facilitator superfamily transporter multidrug resistance
Up-regulated	AALT_g10668	306.871	1.92356	0.51072	3.76637	0.00016564	0.000578891	PF00441	Acyl-CoA dehydrogenase/oxidase C-terminal	IPR009075	glutaryl-CoA dehydrogenase mitochondrial precursor
Up-regulated	AALT_g6454	79.8789	1.92207	0.663254	2.89794	0.00375627	0.00960598				integral membrane protein
Up-regulated	AALT_g468	13.8368	1.92068	0.632536	3.03647	0.00239367	0.00643374				hypothetical protein CC77DRAFT_1034729
Up-regulated	AALT_g11617	253.202	1.91987	0.257337	7.46054	8.61665e-14	1.15811e-12				Dihydroorotase
Up-regulated	AALT_g9620	73.3599	1.91852	0.510042	3.76149	0.000168902	0.000589083	PF03663	Glycoside hydrolase, family 76	IPR005198	mannan endo-1,6-alpha-mannosidase
Up-regulated	AALT_g3092	23.1146	1.91844	0.54871	3.49628	0.000471793	0.00149996				fungal cellulose binding-like protein
Up-regulated	AALT_g3084	1203.51	1.91698	0.275541	6.95714	3.47254e-12	3.95249e-11	PF00076	RNA recognition motif domain	IPR000504	translation initiation factor eIF4B
Up-regulated	AALT_g1759	73.2248	1.91682	0.44471	4.31026	1.6306e-05	7.00549e-05	PF10259	RAVE subunit 2/Rogdi	IPR028241	hypothetical protein CC77DRAFT_923598
Up-regulated	AALT_g632	252.23	1.9167	0.413453	4.63584	3.55494e-06	1.72894e-05	PF03171	Oxoglutarate/iron-dependent dioxygenase	IPR005123	Clavaminate synthase-like protein
Up-regulated	AALT_g5689	210.12	1.9167	0.281913	6.7989	1.0542e-11	1.1376e-10	PF14500	MMS19, N-terminal	IPR029240	ARM repeat-containing protein
Up-regulated	AALT_g8969	142.92	1.91556	0.326826	5.86109	4.59835e-09	3.48232e-08	PF08241	Methyltransferase type 11	IPR013216	methyltransferase type 11
Up-regulated	AALT_g8428	698.146	1.91418	0.239185	8.00294	1.21479e-15	2.01368e-14	PF04191	Phospholipid methyltransferase	IPR007318	phosphatidylethanolamine N-methyltransferas-like protein
Up-regulated	AALT_g8878	1494.72	1.91385	0.230585	8.29997	1.04135e-16	1.90914e-15	PF00118	Chaperonin Cpn60/TCP-1 family	IPR002423	T-complex protein 1 subunit alpha
Up-regulated	AALT_g2134	7020.05	1.91305	0.388532	4.92378	8.48866e-07	4.58841e-06				signal transduction protein
Up-regulated	AALT_g1594	131.928	1.90951	0.32873	5.80876	6.29362e-09	4.69758e-08	PF00400	WD40 repeat	IPR001680	WD-like protein
Up-regulated	AALT_g222	57.4797	1.90942	0.400364	4.76921	1.8495e-06	9.43323e-06	PF00291	Pyridoxal-phosphate dependent enzyme	IPR001926	pyridoxal phosphate-dependent enzyme, beta subunit
Up-regulated	AALT_g1069	240.662	1.90493	0.423099	4.50231	6.72177e-06	3.10105e-05	PF06732	Pescadillo	IPR010613	hypothetical protein CC77DRAFT_1090414
Up-regulated	AALT_g5721	10.6858	1.90454	0.834382	2.28258	0.0224553	0.0460804	PF00098	Zinc finger, CCHC-type	IPR001878	mfs multidrug transporter
Up-regulated	AALT_g5942	928.309	1.90452	0.353963	5.38057	7.42513e-08	4.73392e-07	PF09440	Eukaryotic translation initiation factor 3 subunit E, N-terminal	IPR019010	eukaryotic translation initiation factor 3, subunit 6
Up-regulated	AALT_g7604	295.846	1.90199	0.35003	5.43378	5.51723e-08	3.59185e-07				c2h2 finger-like protein
Up-regulated	AALT_g11150	21.1219	1.90115	0.767219	2.47797	0.0132132	0.0290582	PF07632	Protein of unknown function DUF1593	IPR011483	DUF1593-like protein
Up-regulated	AALT_g9569	126.884	1.90062	0.331307	5.73674	9.65138e-09	7.01091e-08	PF14881	DML1/Misato, tubulin domain	IPR029209	tubulin nucleotide-binding domain-like protein
Up-regulated	AALT_g848	12.6557	1.89987	0.713503	2.66274	0.00775069	0.018249				hypothetical protein AALT_g848
Up-regulated	AALT_g840	34.5332	1.89958	0.628858	3.02068	0.00252208	0.006731				uncharacterized protein AALT_g840
Up-regulated	AALT_g4409	81.2947	1.89926	0.460739	4.1222	3.7527e-05	0.000149995	PF06999	Thioredoxin-like ferredoxin	IPR009737	Sucraseferredoxin-like protein
Up-regulated	AALT_g9148	163.574	1.8983	0.373398	5.08384	3.69881e-07	2.12237e-06	PF00398	Ribosomal RNA adenine methyltransferase KsgA/Erm	IPR001737	rRNA adenine dimethylase
Up-regulated	AALT_g10123	123.924	1.89421	0.552656	3.42747	0.000609236	0.00189404	PF00248	NADP-dependent oxidoreductase domain	IPR023210	Aldo/keto reductase
Up-regulated	AALT_g4800	681.003	1.89258	0.361066	5.24164	1.59157e-07	9.71723e-07	PF17835	NOG1, N-terminal helical domain	IPR041623	nucleolar GTP-binding protein 1
Up-regulated	AALT_g8885	480.928	1.89189	0.265306	7.13097	9.96668e-13	1.20154e-11	PF13646			deoxyhypusine hydroxylase
Up-regulated	AALT_g10503	729.409	1.89181	0.368121	5.13909	2.76069e-07	1.61911e-06	PF13012	Rpn11/EIF3F, C-terminal	IPR024969	Eukaryotic translation initiation factor 3 subunit F
Up-regulated	AALT_g18	171.121	1.89145	0.369696	5.11623	3.11709e-07	1.81387e-06	PF10502	Peptidase S26	IPR019533	LexA/Signal peptidase
Up-regulated	AALT_g8322	139.14	1.89133	0.298842	6.32885	2.46989e-10	2.25541e-09	PF06293			Serine/threonine-protein kinase bud32
Up-regulated	AALT_g5008	61.3078	1.89129	0.451001	4.19355	2.7462e-05	0.000112593	PF00149	Calcineurin-like phosphoesterase domain, ApaH type	IPR004843	putative calcineurin-like phosphoesterase
Up-regulated	AALT_g5004	195.382	1.89102	0.349486	5.41086	6.27234e-08	4.03995e-07	PF08294	Mitochondrial import inner membrane translocase subunit Tim21	IPR013261	TIM21-like protein
Up-regulated	AALT_g3728	226.539	1.89069	0.373351	5.0641	4.10327e-07	2.33536e-06	PF11807	Mycotoxin biosynthesis protein UstYa-like	IPR021765	uncharacterized protein AALT_g3728
Up-regulated	AALT_g4944	396.42	1.88913	0.281396	6.71343	1.901e-11	1.98153e-10	PF13378	Enolase C-terminal domain-like	IPR029065	L-galactonate dehydratase
Up-regulated	AALT_g5428	106.506	1.8881	0.347865	5.42768	5.70924e-08	3.70124e-07				double-stranded RNA-binding protein
Up-regulated	AALT_g8141	106.715	1.88769	0.474682	3.97675	6.98631e-05	0.0002632				hypothetical protein CC77DRAFT_1032869
Up-regulated	AALT_g3959	133.466	1.88733	0.28345	6.65843	2.76773e-11	2.82815e-10	PF04442	Cytochrome c oxidase assembly protein CtaG/Cox11	IPR007533	copper ion binding protein
Up-regulated	AALT_g3331	13.2705	1.88678	0.785958	2.40061	0.0163679	0.0350531				hypothetical protein AALT_g3331
Up-regulated	AALT_g5087	1136.33	1.88639	0.222319	8.48508	2.15577e-17	4.19042e-16	PF00793	DAHP synthetase I/KDSA	IPR006218	phospho-2-dehydro-3-deoxyheptonate aldolase-like protein
Up-regulated	AALT_g9076	189.728	1.88218	0.382926	4.91526	8.86651e-07	4.78182e-06	PF04000	Sas10/Utp3/C1D	IPR007146	u3 small nucleolar ribonucleoprotein lcp5
Up-regulated	AALT_g1471	122.662	1.87999	0.347872	5.40424	6.50843e-08	4.17849e-07	PF07690	Major facilitator superfamily	IPR011701	MFS general substrate transporter
Up-regulated	AALT_g2340	519.622	1.87992	0.25608	7.34115	2.11769e-13	2.70029e-12	PF01556	Chaperone DnaJ, C-terminal	IPR002939	DnaJ-like protein
Up-regulated	AALT_g1421	109.255	1.87942	0.445753	4.21628	2.48368e-05	0.000102499	PF00583	GNAT domain	IPR000182	putative gcn5-related n-acetyltransferase protein
Up-regulated	AALT_g10326	8.21174	1.87856	0.82724	2.27088	0.0231543	0.0473196				hypothetical protein AALT_g10326
Up-regulated	AALT_g6792	338.394	1.87822	0.346137	5.42622	5.75587e-08	3.7254e-07	PF01189	SAM-dependent methyltransferase RsmB/NOP2-type	IPR001678	NOL1/NOP2/sun family putative RNA met
Up-regulated	AALT_g7714	28.612	1.87789	0.458042	4.09983	4.13461e-05	0.000163725	PF13589	DNA mismatch repair protein, S5 domain 2-like	IPR013507	DNA mismatch repair protein
Up-regulated	AALT_g2771	11.7418	1.87729	0.675074	2.78086	0.00542152	0.0133332				HET-like protein
Up-regulated	AALT_g4850	206.098	1.87721	0.303819	6.1787	6.46301e-10	5.53343e-09	PF13324			regulation of cell cycle
Up-regulated	AALT_g6374	1666.14	1.87706	0.36489	5.14419	2.68685e-07	1.57813e-06	PF00226	DnaJ domain	IPR001623	DnaJ-like protein
Up-regulated	AALT_g6453	120.93	1.87616	0.674151	2.78299	0.00538604	0.0132541	PF00067	Cytochrome P450	IPR001128	cytochrome P450
Up-regulated	AALT_g4107	18.3594	1.87363	0.546346	3.42939	0.000604937	0.00188215	PF01565	FAD linked oxidase, N-terminal	IPR006094	FAD-binding-like protein
Up-regulated	AALT_g9329	27.0941	1.87112	0.48592	3.85068	0.000117792	0.000426271	PF00083	Major facilitator, sugar transporter-like	IPR005828	general substrate transporter
Up-regulated	AALT_g2150	32.9433	1.87033	0.422067	4.43136	9.36392e-06	4.19042e-05	PF13445	RING-type zinc-finger, LisH dimerisation motif	IPR027370	hypothetical protein AALT_g2150
Up-regulated	AALT_g8300	419.023	1.86975	0.323294	5.78344	7.31893e-09	5.42219e-08	PF08240	Alcohol dehydrogenase, N-terminal	IPR013154	GroES-like protein
Up-regulated	AALT_g11265	75.9319	1.86689	0.381527	4.89322	9.92002e-07	5.30446e-06				hypothetical protein AALT_g11265
Up-regulated	AALT_g6117	309.531	1.86409	0.316879	5.88266	4.03728e-09	3.07302e-08	PF07542	ATP12, ATP synthase F1-assembly protein	IPR011419	F1-ATP synthase assembly protein
Up-regulated	AALT_g11031	12.992	1.86049	0.699422	2.66004	0.00781322	0.0183782				hypothetical protein AALT_g11031
Up-regulated	AALT_g9130	10.6558	1.85847	0.808342	2.29912	0.0214983	0.0443531	PF05721	Phytanoyl-CoA dioxygenase	IPR008775	synaptic vesicle transporter svop
Up-regulated	AALT_g4452	30.2935	1.85637	0.487718	3.80624	0.000141094	0.000500431	PF00135	Carboxylesterase, type B	IPR002018	alpha/beta-hydrolase
Up-regulated	AALT_g7220	123.851	1.85577	0.436903	4.24756	2.16107e-05	9.04044e-05	PF17875	RPA43, OB domain	IPR041178	pre-mRNA-splicing factor ATP-dependent RNA helicase prp43
Up-regulated	AALT_g6612	198.329	1.8551	0.265337	6.9915	2.71972e-12	3.14229e-11				hypothetical protein CC77DRAFT_390491
Up-regulated	AALT_g6229	10.1009	1.85441	0.796458	2.32833	0.0198948	0.0415186	PF14310	Fibronectin type III-like domain	IPR026891	beta-glucosidase 2 precursor
Up-regulated	AALT_g5970	162.735	1.85419	0.290736	6.37759	1.79902e-10	1.67121e-09	PF08621	RNA polymerase II-associated protein 1, N-terminal	IPR013930	transcription factor rba50
Up-regulated	AALT_g2723	14.7787	1.85375	0.595873	3.11099	0.00186461	0.00517659	PF04082	Transcription factor domain, fungi	IPR007219	hypothetical protein AALT_g2723
Up-regulated	AALT_g797	17.9278	1.85129	0.667949	2.77161	0.00557798	0.0136617				hypothetical protein AALT_g797
Up-regulated	AALT_g10611	159.109	1.85118	0.336482	5.50157	3.76432e-08	2.51693e-07	PF09797	N-acetyltransferase B complex, non-catalytic subunit	IPR019183	DUF396-like protein
Up-regulated	AALT_g7260	141.692	1.84729	0.378257	4.88369	1.04121e-06	5.53448e-06	PF00198	2-oxoacid dehydrogenase acyltransferase, catalytic domain	IPR001078	CoA-dependent acyltransferase
Up-regulated	AALT_g10109	212.427	1.84724	0.3614	5.11134	3.19875e-07	1.85867e-06	PF03928	Haem-degrading	IPR005624	DUF336-domain-containing protein
Up-regulated	AALT_g9653	121.433	1.84626	0.365477	5.05164	4.38034e-07	2.4824e-06	PF04664	Opioid growth factor receptor (OGFr) conserved domain	IPR006757	hypothetical protein AA0115_g3591
Up-regulated	AALT_g5896	1171.71	1.84581	0.273127	6.75805	1.39862e-11	1.48246e-10	PF06415	BPG-independent PGAM, N-terminal	IPR011258	2,3-bisphosphoglycerate-independent phosphoglycerate mutase
Up-regulated	AALT_g7715	159.983	1.84563	0.306842	6.01492	1.79971e-09	1.44255e-08	PF02475	SAM-dependent methyltransferase TRM5/TYW2-type	IPR030382	tRNA methyltransferase trm5
Up-regulated	AALT_g3321	209.999	1.84514	0.451373	4.08784	4.35414e-05	0.000171564	PF13540			RCC1/BLIP-II protein
Up-regulated	AALT_g10573	442.489	1.84494	0.232082	7.94948	1.87291e-15	3.05371e-14	PF05193	Peptidase M16, C-terminal	IPR007863	metallopeptidase
Up-regulated	AALT_g169	113.96	1.84432	0.340266	5.42021	5.9528e-08	3.8466e-07	PF01142	Pseudouridine synthase, TruD	IPR001656	tRNA pseudouridine synthase D
Up-regulated	AALT_g10537	833.009	1.84422	0.264471	6.97323	3.09753e-12	3.55129e-11	PF01634	ATP phosphoribosyltransferase, catalytic domain	IPR013820	ATP phosphoribosyltransferase
Up-regulated	AALT_g11549	76.78	1.84368	0.35637	5.1735	2.29754e-07	1.36424e-06	PF00561	Alpha/beta hydrolase fold-1	IPR000073	FAD/NAD(P)-binding-like protein
Up-regulated	AALT_g9024	62.7762	1.8434	0.350499	5.25937	1.4455e-07	8.88368e-07				galactonate dehydratase
Up-regulated	AALT_g10460	18.7549	1.84184	0.720942	2.55477	0.0106257	0.0240686	PF06985	Heterokaryon incompatibility	IPR010730	hypothetical protein AALT_g10460
Up-regulated	AALT_g1953	182.637	1.84171	0.403074	4.56916	4.89685e-06	2.31644e-05	PF02466			mitochondrial import inner membrane translocase, subunit Tim17/22
Up-regulated	AALT_g9412	462.991	1.83863	0.309512	5.9404	2.84332e-09	2.21797e-08	PF00591	Glycosyl transferase, family 3	IPR000312	anthranilate phosphoribosyltransferase
Up-regulated	AALT_g4477	24.3175	1.83657	0.533744	3.44091	0.000579757	0.00181374	PF00135	Carboxylesterase, type B	IPR002018	carboxylesteras-like protein
Up-regulated	AALT_g9318	72.4112	1.83523	0.38547	4.76103	1.92606e-06	9.79444e-06				GTP-binding protein
Up-regulated	AALT_g1693	14.6898	1.83294	0.640769	2.86053	0.0042293	0.0106648				hypothetical protein AALT_g1693
Up-regulated	AALT_g6162	414.69	1.8329	0.258453	7.09179	1.32386e-12	1.57373e-11	PF01433	Peptidase M1, membrane alanine aminopeptidase	IPR014782	hypothetical protein CUC08_Gglean009482
Up-regulated	AALT_g11215	13.3976	1.83209	0.663306	2.76206	0.00574387	0.0140219	PF03992	Antibiotic biosynthesis monooxygenase domain	IPR007138	hypothetical protein AALT_g11215
Up-regulated	AALT_g4992	98.1624	1.83192	0.311977	5.87198	4.30617e-09	3.27143e-08				acetylornithine aminotransferase
Up-regulated	AALT_g139	24.0283	1.8313	0.54781	3.34294	0.000828955	0.00249712				hypothetical protein AALT_g139
Up-regulated	AALT_g6641	187.683	1.83123	0.262269	6.98228	2.90438e-12	3.34448e-11	PF00248	NADP-dependent oxidoreductase domain	IPR023210	L-galactose dehydrogenase (L-GalDH)
Up-regulated	AALT_g6074	200.795	1.8309	0.277619	6.59498	4.25301e-11	4.24412e-10	PF12597	Cox20	IPR022533	cytochrome oxidase biogenesis protein, Cox20 subunit
Up-regulated	AALT_g8892	133.423	1.82908	0.335403	5.45339	4.94196e-08	3.23723e-07	PF00271	Helicase, C-terminal	IPR001650	ATP-dependent RNA helicase-like protein dbp7
Up-regulated	AALT_g2010	81.9299	1.82872	0.410878	4.45078	8.55599e-06	3.85925e-05	PF13679	Methyltransferase domain	IPR025714	hypothetical protein CC77DRAFT_728412
Up-regulated	AALT_g6800	56.6863	1.82623	0.591399	3.08798	0.00201524	0.00553935	PF13602			putative zinc alcohol dehydrogenase
Up-regulated	AALT_g6522	45.9038	1.82551	0.447091	4.08307	4.44443e-05	0.000174545	PF01370	NAD-dependent epimerase/dehydratase	IPR001509	NAD(P)-binding protein
Up-regulated	AALT_g7549	218.932	1.82519	0.277916	6.56742	5.11954e-11	5.07068e-10	PF00675	Peptidase M16, N-terminal	IPR011765	mitochondrial presequence protease
Up-regulated	AALT_g672	53.532	1.82349	0.376896	4.83818	1.31034e-06	6.85316e-06	PF01565	FAD linked oxidase, N-terminal	IPR006094	FAD binding domain-containing protein
Up-regulated	AALT_g7161	309.059	1.8203	0.413086	4.40659	1.05009e-05	4.65042e-05	PF00203	Ribosomal protein S19/S15	IPR002222	ribosomal protein S19/S15
Up-regulated	AALT_g3900	152.508	1.82016	0.475015	3.83179	0.000127213	0.000457591	PF06413	Neugrin/Rrg9	IPR010487	required for respiratory growth protein 9, mitochondrial
Up-regulated	AALT_g154	1212.77	1.8174	0.236982	7.66895	1.73416e-14	2.53953e-13	PF01042	YjgF/YER057c/UK114 family	IPR006175	YjgF-like protein
Up-regulated	AALT_g4937	148.435	1.81646	0.399773	4.54374	5.52645e-06	2.57951e-05				sister chromatid cohesion protein Eso1
Up-regulated	AALT_g8026	465.345	1.81596	0.243907	7.44531	9.6719e-14	1.28546e-12	PF13424	Clustered mitochondria protein, N-terminal	IPR028275	eukaryotic translation initiation factor 3 subunit clu1
Up-regulated	AALT_g11023	22.4607	1.81524	0.522472	3.47434	0.000512115	0.00161653	PF01593	Amine oxidase	IPR002937	hypothetical protein CC77DRAFT_482512
Up-regulated	AALT_g2951	45.5738	1.81523	0.386191	4.70035	2.59716e-06	1.29316e-05	PF08423	DNA recombination and repair protein Rad51-like, C-terminal	IPR013632	DNA recombination and repair protein Rad51,C-terminal
Up-regulated	AALT_g3118	133.743	1.81518	0.31003	5.85484	4.77459e-09	3.5998e-08	PF03900	Porphobilinogen deaminase, C-terminal	IPR022418	porphobilinogen deaminase
Up-regulated	AALT_g8856	227.221	1.81383	0.269605	6.72772	1.72342e-11	1.80589e-10	PF08577	PI31 proteasome regulator, C-terminal	IPR013886	hypothetical protein CC77DRAFT_989732
Up-regulated	AALT_g6702	156.584	1.81357	0.379974	4.77288	1.81609e-06	9.2787e-06	PF05544	Proline racemase family	IPR008794	proline racemase
Up-regulated	AALT_g11300	364.766	1.81323	0.222773	8.13936	3.97361e-16	6.91328e-15	PF00293	NUDIX hydrolase domain	IPR000086	thiamine pyrophosphokinase
Up-regulated	AALT_g6217	9.65011	1.81147	0.801365	2.26048	0.0237913	0.0483976				glycoside hydrolase
Up-regulated	AALT_g5267	17.2291	1.81061	0.631504	2.86713	0.00414213	0.010476	PF11696	Protein of unknown function DUF3292	IPR021709	Proteasome subunit beta type
Up-regulated	AALT_g4994	52.2113	1.80761	0.407279	4.43825	9.06914e-06	4.06765e-05	PF03443	Glycoside hydrolase, family 61	IPR005103	cel1 protein precursor
Up-regulated	AALT_g2518	7169.5	1.80657	0.348448	5.1846	2.16475e-07	1.29376e-06	PF00240	Ubiquitin-like domain	IPR000626	ubiquitin-40S ribosomal protein S31 fusion protein
Up-regulated	AALT_g62	10.5869	1.80609	0.776509	2.32591	0.0200232	0.0417354	PF08240	Alcohol dehydrogenase, N-terminal	IPR013154	GroES-like protein
Up-regulated	AALT_g2254	90.3686	1.80406	0.330465	5.45914	4.78433e-08	3.14606e-07				geranylgeranyl pyrophosphate synthetase
Up-regulated	AALT_g1562	22.6403	1.80294	0.609884	2.9562	0.00311451	0.00811077	PF00067	Cytochrome P450	IPR001128	cytochrome P450 monooxygenase-like protein
Up-regulated	AALT_g4893	37.7367	1.80148	0.412427	4.36799	1.25396e-05	5.47604e-05	PF00226	DnaJ domain	IPR001623	DnaJ-like protein
Up-regulated	AALT_g7152	94.8344	1.80081	0.311028	5.78987	7.04396e-09	5.23146e-08	PF05958	(Uracil-5)-methyltransferase family	IPR010280	S-adenosyl-L-methionine-dependent methyltransferase
Up-regulated	AALT_g2774	20.1443	1.79964	0.652419	2.75841	0.00580836	0.0141678				hypothetical protein AALT_g2774
Up-regulated	AALT_g8317	18.3251	1.79876	0.561315	3.20454	0.00135278	0.00386995	PF02449	Glycoside hydrolase, family 42, N-terminal	IPR013529	glycoside hydrolase
Up-regulated	AALT_g9628	35.4212	1.79595	0.61395	2.92524	0.00344191	0.00888775	PF04479	RTA-like protein	IPR007568	RTA1 like protein
Up-regulated	AALT_g10452	360.706	1.79578	0.272077	6.60027	4.10405e-11	4.0989e-10	PF05368	NmrA-like domain	IPR008030	NAD(P)-binding protein
Up-regulated	AALT_g6905	14.132	1.7951	0.60367	2.97364	0.0029429	0.00772876				hypothetical protein AALT_g6905
Up-regulated	AALT_g10641	171.621	1.79454	0.694976	2.58216	0.00981836	0.0224818	PF04681	Blastomyces yeast-phase-specific protein	IPR006771	c4-dicarboxylate transporter malic acid transport protein
Up-regulated	AALT_g903	68.657	1.79451	0.523754	3.42625	0.000611984	0.0019011				hypothetical protein AALT_g903
Up-regulated	AALT_g9087	28.3984	1.79201	0.525595	3.40948	0.000650862	0.00201097	PF00069	Protein kinase domain	IPR000719	hypothetical protein AALT_g9087
Up-regulated	AALT_g3070	574.255	1.79133	0.368938	4.85537	1.20165e-06	6.3263e-06	PF03595	Voltage-dependent anion channel	IPR004695	aspartic proteinase precursor
Up-regulated	AALT_g4329	140.205	1.78901	0.318792	5.61183	2.00202e-08	1.39e-07	PF00293	NUDIX hydrolase domain	IPR000086	hypothetical protein AA0111_g5002
Up-regulated	AALT_g768	348.523	1.78715	0.412848	4.32884	1.49899e-05	6.47268e-05	PF01159	60S ribosomal protein L6E	IPR000915	NAD(P)-binding protein
Up-regulated	AALT_g6706	119.226	1.78584	0.361995	4.93333	8.08411e-07	4.39963e-06	PF00977	Histidine biosynthesis protein	IPR006062	Phosphoribosylformimino-5-aminoimidazole carboxamide ribotide isomerase
Up-regulated	AALT_g10841	69.9616	1.78381	0.685648	2.60164	0.00927788	0.0213809	PF13193	AMP-binding enzyme, C-terminal domain	IPR025110	4-coumaryl-CoA ligase
Up-regulated	AALT_g4289	191.275	1.78245	0.389247	4.57922	4.6672e-06	2.2219e-05	PF12936	Kri1-like, C-terminal	IPR024626	Krr1-like protein
Up-regulated	AALT_g733	24.209	1.78236	0.540571	3.29718	0.000976615	0.00289372				NAD(P)-binding protein
Up-regulated	AALT_g5934	222.636	1.78171	0.316741	5.62513	1.85365e-08	1.29528e-07	PF09377	Ribosome maturation protein SBDS, C-terminal	IPR018978	Shwachman-Bodian-diamond syndrome protein, partial
Up-regulated	AALT_g7434	1235.36	1.78132	0.21195	8.40441	4.3002e-17	8.07174e-16	PF00118	Chaperonin Cpn60/TCP-1 family	IPR002423	T-complex protein 1 subunit beta
Up-regulated	AALT_g830	144.217	1.78089	0.379087	4.69785	2.62921e-06	1.30748e-05	PF13233			hypothetical protein CC77DRAFT_1061221
Up-regulated	AALT_g7842	28.6482	1.77969	0.516143	3.44806	0.000564635	0.0017706				hypothetical protein AALT_g7842
Up-regulated	AALT_g7691	116.48	1.77784	0.351479	5.05817	4.23309e-07	2.40466e-06	PF00646	F-box domain	IPR001810	hypothetical protein AALT_g7691
Up-regulated	AALT_g6979	108.68	1.77674	0.384035	4.6265	3.71895e-06	1.80356e-05				hypothetical protein AALT_g6979
Up-regulated	AALT_g10042	17.4379	1.77579	0.648235	2.73942	0.00615477	0.0148669				hypothetical protein AALT_g10042
Up-regulated	AALT_g9747	78.4289	1.77459	0.388844	4.56376	5.02462e-06	2.36844e-05	PF09495	Uncharacterised protein family UPF0390	IPR019034	hypothetical protein CC77DRAFT_1063849
Up-regulated	AALT_g5691	620.335	1.77428	0.215221	8.24401	1.6654e-16	3.00703e-15	PF00085	Thioredoxin domain	IPR013766	monothiol glutaredoxin-like protein-4
Up-regulated	AALT_g7768	169.759	1.77398	0.275573	6.4374	1.21538e-10	1.14941e-09	PF00400	WD40 repeat	IPR001680	hypothetical protein CC77DRAFT_809992
Up-regulated	AALT_g5984	395.836	1.77329	0.282632	6.27419	3.51465e-10	3.12109e-09	PF00153	Mitochondrial substrate/solute carrier	IPR018108	asparaginyl-tRNA synthetase
Up-regulated	AALT_g2530	203.293	1.77313	0.317522	5.58428	2.34666e-08	1.62174e-07	PF02541	Ppx/GppA phosphatase	IPR003695	Rft-1-domain-containing protein
Up-regulated	AALT_g7639	133.589	1.77196	0.485864	3.64703	0.000265284	0.000888374	PF00400	WD40 repeat	IPR001680	WD40 repeat-like protein
Up-regulated	AALT_g8082	44.5323	1.77112	0.428585	4.13248	3.58869e-05	0.00014397				hypothetical protein AALT_g8082
Up-regulated	AALT_g3103	315.305	1.76975	0.36107	4.90142	9.51479e-07	5.10837e-06	PF00679	Elongation factor EFG, domain V-like	IPR000640	elongation factor 2
Up-regulated	AALT_g5389	428.385	1.76848	0.497071	3.5578	0.000373971	0.00121385	PF13649	Methyltransferase domain 25	IPR041698	S-adenosyl-L-methionine-dependent methyltransferase
Up-regulated	AALT_g4844	3860.43	1.76741	0.316467	5.58483	2.33925e-08	1.61756e-07	PF00237	Ribosomal protein L22/L17	IPR001063	hypothetical protein AA0111_g7525
Up-regulated	AALT_g7599	222.121	1.7674	0.366223	4.826	1.39299e-06	7.25048e-06	PF18126	MRPL25 domain	IPR040922	hypothetical protein CC77DRAFT_1019867
Up-regulated	AALT_g8827	4806.63	1.76636	0.323003	5.46856	4.53717e-08	3.00435e-07	PF00347	Ribosomal protein L6, alpha-beta domain	IPR020040	ribosomal protein L6
Up-regulated	AALT_g9537	504.656	1.76576	0.282966	6.24017	4.37084e-10	3.82168e-09	PF10604	Polyketide cyclase/dehydrase	IPR019587	Bet v1-like protein
Up-regulated	AALT_g6111	905.485	1.76547	0.261166	6.75994	1.38048e-11	1.46584e-10	PF00596	Class II aldolase/adducin N-terminal	IPR001303	class II aldolase/adducin-like protein
Up-regulated	AALT_g4256	417.777	1.76509	0.280552	6.29148	3.14455e-10	2.82395e-09				acetyltransferase
Up-regulated	AALT_g2174	184.01	1.76506	0.311356	5.66895	1.43676e-08	1.01526e-07	PF00111	2Fe-2S ferredoxin-type iron-sulfur binding domain	IPR001041	ferredoxin
Up-regulated	AALT_g2931	702.375	1.76434	0.37946	4.64961	3.32564e-06	1.62603e-05	PF05721	Phytanoyl-CoA dioxygenase	IPR008775	phytanoyl-CoA dioxygenase family protein
Up-regulated	AALT_g5455	85.7792	1.76371	0.327338	5.38804	7.12286e-08	4.55355e-07				hypothetical protein CC77DRAFT_1024433
Up-regulated	AALT_g6433	200.234	1.76214	0.384625	4.58146	4.61746e-06	2.2035e-05	PF00270	DEAD/DEAH box helicase domain	IPR011545	DEAD-like protein
Up-regulated	AALT_g2117	143.07	1.76079	0.263569	6.68056	2.3803e-11	2.45539e-10				4&apos;-phosphopantetheinyl transferase
Up-regulated	AALT_g10172	162.841	1.76026	0.371138	4.74288	2.10703e-06	1.06428e-05	PF03463	eRF1 domain 1/Pelota-like	IPR005140	translation release factor erf1
Up-regulated	AALT_g10272	24.323	1.76023	0.610738	2.88213	0.00394997	0.0100397	PF00355	Rieske [2Fe-2S] iron-sulphur domain	IPR017941	naphthalene 1,2-dioxygenase subunit alpha
Up-regulated	AALT_g6015	32.4337	1.75996	0.565748	3.11086	0.00186542	0.00517762				hypothetical protein AALT_g6015
Up-regulated	AALT_g11229	15.5173	1.75986	0.657168	2.67795	0.00740738	0.0175341	PF01565	FAD linked oxidase, N-terminal	IPR006094	FAD-binding-like protein
Up-regulated	AALT_g7683	329.999	1.75853	0.221662	7.93337	2.1328e-15	3.45386e-14	PF10338	Uncharacterised protein family UPF0642	IPR019434	hypothetical protein AA0111_g9100
Up-regulated	AALT_g11412	58.6049	1.75787	0.570218	3.08281	0.00205055	0.00562347	PF05686	Glycosyl transferase CAP10 domain	IPR006598	hypothetical protein AALT_g11412
Up-regulated	AALT_g1675	41.3555	1.75731	0.47976	3.6629	0.000249378	0.000840771	PF00856	SET domain	IPR001214	set-like protein
Up-regulated	AALT_g3293	257.059	1.75368	0.248444	7.05865	1.68132e-12	1.97895e-11	PF01250	Ribosomal protein S6	IPR000529	hypothetical protein COCSADRAFT_36471
Up-regulated	AALT_g833	229.595	1.7506	0.457781	3.82409	0.000131256	0.000468743	PF06966	Protein of unknown function DUF1295	IPR010721	DUF1295-like protein
Up-regulated	AALT_g3973	121.706	1.74842	0.389514	4.48872	7.16536e-06	3.29044e-05	PF08149	BING4, C-terminal domain	IPR012952	U3 snoRNP-associated protein Utp7
Up-regulated	AALT_g1725	51.7121	1.74793	0.381592	4.58062	4.63599e-06	2.21054e-05	PF01565	FAD linked oxidase, N-terminal	IPR006094	FAD binding-like protein
Up-regulated	AALT_g6243	346.302	1.74761	0.331682	5.26893	1.37225e-07	8.45087e-07	PF04194	Programmed cell death protein 2, C-terminal	IPR007320	hypothetical protein AALT_g6243
Up-regulated	AALT_g7810	14.8684	1.74564	0.663037	2.63279	0.00846865	0.0197024	PF04082	Transcription factor domain, fungi	IPR007219	fungal-specific transcription factor-like protein
Up-regulated	AALT_g9377	60.3995	1.74563	0.342053	5.1034	3.33599e-07	1.93183e-06	PF05871	ESCRT-II complex, Vps25 subunit	IPR008570	hypothetical protein AA0111_g6277
Up-regulated	AALT_g4815	160.616	1.744	0.313821	5.55731	2.73963e-08	1.86519e-07	PF09424	Uncharacterised protein YqeY/Aim41	IPR019004	GatB/YqeY domain-containing protein
Up-regulated	AALT_g11391	96.7574	1.74352	0.347105	5.02304	5.08591e-07	2.85514e-06	PF02602	Tetrapyrrole biosynthesis, uroporphyrinogen III synthase	IPR003754	uroporphyrinogen-III synthase
Up-regulated	AALT_g3985	27.9211	1.74351	0.451402	3.86244	0.00011226	0.000407861	PF08212	Lipocalin/cytosolic fatty-acid binding domain	IPR000566	Calycin-like protein
Up-regulated	AALT_g8372	141.749	1.74261	0.278768	6.25113	4.07489e-10	3.56814e-09	PF05158	RNA polymerase Rpc34	IPR007832	DNA-directed rna polymerase III subunit
Up-regulated	AALT_g2994	6112.14	1.7413	0.352184	4.94428	7.64256e-07	4.18029e-06	PF01248	Ribosomal protein L7Ae/L30e/S12e/Gadd45	IPR004038	40S ribosomal protein S12
Up-regulated	AALT_g10030	12.1084	1.74008	0.714589	2.43507	0.0148888	0.0322618				hypothetical protein AALT_g10030
Up-regulated	AALT_g5416	185.131	1.73916	0.598754	2.90463	0.0036769	0.00942927	PF16884	Oxidoreductase, N-terminal domain	IPR041694	NAD(P)-binding protein
Up-regulated	AALT_g4900	135.146	1.73884	0.281784	6.17084	6.79261e-10	5.7907e-09	PF02845	Ubiquitin system component CUE	IPR003892	cue-like protein
Up-regulated	AALT_g1714	194.783	1.73732	0.256952	6.76124	1.36815e-11	1.45404e-10				uncharacterized protein AALT_g1714
Up-regulated	AALT_g4276	218.076	1.73697	0.250113	6.94475	3.79126e-12	4.30121e-11	PF17832	Pre-PUA domain	IPR041366	eukaryotic translation initiation factor SUI1 family protein
Up-regulated	AALT_g4054	27.1917	1.73604	0.48729	3.56265	0.000367129	0.00119457				hypothetical protein AALT_g4054
Up-regulated	AALT_g7140	87.8017	1.73566	0.382841	4.53363	5.79799e-06	2.69048e-05	PF04607	RelA/SpoT	IPR007685	hypothetical protein AALT_g7140
Up-regulated	AALT_g4102	106.785	1.73411	0.397752	4.35977	1.30198e-05	5.67537e-05				sirq protein
Up-regulated	AALT_g2806	5265.49	1.73375	0.338452	5.12258	3.01385e-07	1.7598e-06	PF00428			hypothetical protein AA0111_g4341
Up-regulated	AALT_g1019	790.854	1.73278	0.243673	7.11109	1.15126e-12	1.37266e-11	PF00561	Alpha/beta hydrolase fold-1	IPR000073	alpha/beta-hydrolase
Up-regulated	AALT_g6425	2519.62	1.73178	0.40158	4.31241	1.61482e-05	6.94267e-05	PF01294	Ribosomal protein L13e	IPR001380	hypothetical protein AA0116_g8462
Up-regulated	AALT_g1767	622.98	1.73065	0.224255	7.71734	1.18781e-14	1.78546e-13				mitochondrial carrier protein rim2
Up-regulated	AALT_g11110	40.8604	1.73063	0.397506	4.35371	1.33852e-05	5.81975e-05	PF05063	MT-A70-like	IPR007757	MT-A70-like protein
Up-regulated	AALT_g1792	113.058	1.73034	0.377523	4.58342	4.5744e-06	2.18557e-05	PF17254	Protein of unknown function DUF5321	IPR035213	hypothetical protein CC77DRAFT_1055858
Up-regulated	AALT_g865	100.889	1.72851	0.693012	2.4942	0.0126241	0.0279223	PF13193	AMP-binding enzyme, C-terminal domain	IPR025110	FAD dependent oxidoreductase
Up-regulated	AALT_g3630	9.604	1.72688	0.75674	2.282	0.0224894	0.0461267				hypothetical protein CC77DRAFT_1057243
Up-regulated	AALT_g8235	1448.08	1.72681	0.258599	6.67757	2.42942e-11	2.50173e-10	PF10937	Ribosomal protein S36, mitochondrial	IPR020373	hypothetical protein CC77DRAFT_219159
Up-regulated	AALT_g6709	239.74	1.72629	0.369026	4.67798	2.89721e-06	1.43122e-05	PF13847	Methyltransferase domain	IPR025714	S-adenosyl-L-methionine-dependent methyltransferase
Up-regulated	AALT_g7127	19.9584	1.72619	0.538999	3.20259	0.00136199	0.00389256				hypothetical protein AALT_g7127
Up-regulated	AALT_g340	16.7494	1.72596	0.657152	2.62642	0.00862884	0.0200438	PF16499	Glycoside hydrolase, family 27	IPR002241	glycoside hydrolase
Up-regulated	AALT_g6503	155.776	1.72424	0.339596	5.07733	3.82776e-07	2.19109e-06				hypothetical protein AALT_g6503
Up-regulated	AALT_g152	572.515	1.72403	0.277295	6.21731	5.05745e-10	4.38987e-09	PF02769	PurM-like, C-terminal domain	IPR010918	phosphoribosylformylglycinamidine cyclo-ligase-like protein
Up-regulated	AALT_g9385	186.854	1.72385	0.302554	5.69766	1.21465e-08	8.67036e-08	PF05176	ATPase assembly factor ATP10	IPR007849	mitochondrial ATPase complex subunit ATP10
Up-regulated	AALT_g8188	22.6676	1.72354	0.505587	3.40898	0.000652071	0.00201409	PF13637			ankyrin
Up-regulated	AALT_g7081	114.133	1.72017	0.29246	5.88174	4.05966e-09	3.08808e-08	PF07859	Alpha/beta hydrolase fold-3	IPR013094	alpha/beta-hydrolase
Up-regulated	AALT_g7002	311.281	1.71995	0.376009	4.57422	4.78001e-06	2.27198e-05	PF02353			SAM-dependent methyltransferase
Up-regulated	AALT_g2691	148.531	1.71988	0.336617	5.10931	3.23342e-07	1.87516e-06	PF00569	Zinc finger, ZZ-type	IPR000433	HET-like protein
Up-regulated	AALT_g9637	108.693	1.71909	0.420991	4.08344	4.43748e-05	0.000174329	PF08158	Uncharacterised domain NUC130/133, N-terminal	IPR012977	SDA1-domain-containing protein
Up-regulated	AALT_g1319	16.6935	1.71851	0.575981	2.98363	0.00284852	0.00750984				adp-ribose pyrophosphatase
Up-regulated	AALT_g8486	713.165	1.71719	0.226078	7.59555	3.06481e-14	4.35458e-13	PF18076	Phosphoribosylformylglycinamidine synthase, N-terminal	IPR040707	phosphoribosylformylglycinamidine synthase
Up-regulated	AALT_g7951	77.8589	1.71617	0.370951	4.6264	3.72075e-06	1.8037e-05	PF00144	Beta-lactamase-related	IPR001466	beta-lactamase family protein
Up-regulated	AALT_g9055	119.966	1.71446	0.283889	6.03918	1.54899e-09	1.25167e-08	PF02207	Zinc finger, UBR-type	IPR003126	metaphase-anaphase transition protein
Up-regulated	AALT_g2814	1083.07	1.7131	0.537975	3.18434	0.00145083	0.00412475	PF00141	Haem peroxidase	IPR002016	heme peroxidase
Up-regulated	AALT_g4821	132.243	1.71289	0.292456	5.85692	4.71523e-09	3.56179e-08	PF07683	Cobalamin (vitamin B12) biosynthesis CobW-like, C-terminal	IPR011629	COBW domain-containing protein 1
Up-regulated	AALT_g6409	1931.87	1.71257	0.645015	2.65508	0.00792893	0.018599	PF08498	Sterol methyltransferase C-terminal	IPR013705	sterol 24-c-methyltransferase
Up-regulated	AALT_g7593	811.127	1.71161	0.294614	5.80968	6.25923e-09	4.67484e-08	PF18005	eIF3 subunit M, C-terminal helix domain	IPR040750	eukaryotic translation initiation factor 3 subunit M
Up-regulated	AALT_g8751	23.9033	1.70965	0.605696	2.82261	0.00476343	0.011854	PF01661	Macro domain	IPR002589	adp-ribose 1 -phosphate phosphatase
Up-regulated	AALT_g3567	37.858	1.70929	0.430141	3.97378	7.07397e-05	0.000266082				hypothetical protein AALT_g3567
Up-regulated	AALT_g11607	124.935	1.70837	0.325517	5.24817	1.53615e-07	9.40687e-07	PF00459	Inositol monophosphatase-like	IPR000760	inositol monophosphatase
Up-regulated	AALT_g1278	96.2864	1.70685	0.518882	3.28948	0.00100371	0.00296699	PF13561			hypothetical protein AA0120_g6875
Up-regulated	AALT_g11399	32.137	1.70623	0.549338	3.10598	0.0018965	0.00525289	PF02594	Protein of unknown function DUF167	IPR003746	YggU-like protein
Up-regulated	AALT_g10481	450.792	1.70587	0.234184	7.28432	3.23292e-13	4.07444e-12	PF00583	GNAT domain	IPR000182	hypothetical protein AA0111_g9710
Up-regulated	AALT_g10449	144.96	1.70551	0.285612	5.97143	2.35181e-09	1.8601e-08	PF01965	DJ-1/PfpI	IPR002818	hypothetical protein AA0116_g13041
Up-regulated	AALT_g1083	46.4053	1.70537	0.440803	3.86879	0.000109378	0.000398605	PF08240	Alcohol dehydrogenase, N-terminal	IPR013154	zeta-crystallin
Up-regulated	AALT_g7945	41.9788	1.70494	0.393809	4.32936	1.49545e-05	6.45972e-05	PF00067	Cytochrome P450	IPR001128	cytochrome P450
Up-regulated	AALT_g10519	38.0427	1.70456	0.529139	3.22138	0.00127574	0.00368401	PF00106	Short-chain dehydrogenase/reductase SDR	IPR002347	NAD(P)-binding protein
Up-regulated	AALT_g10252	95.2368	1.70255	0.456251	3.73161	0.000190257	0.000656276	PF00773	Ribonuclease II/R	IPR001900	RNB-like protein
Up-regulated	AALT_g1438	111.241	1.70234	0.373525	4.5575	5.17666e-06	2.43722e-05	PF02953	Tim10-like	IPR004217	hypothetical protein AA0111_g7132
Up-regulated	AALT_g2259	263.612	1.70211	0.26689	6.37756	1.79933e-10	1.67121e-09	PF18334	Exoribonuclease Xrn1, D2/D3 domain	IPR041106	5 -3 exoribonuclease
Up-regulated	AALT_g7576	16.5352	1.70149	0.583684	2.91508	0.00355593	0.00914262				hypothetical protein CC77DRAFT_961613
Up-regulated	AALT_g6578	132.592	1.70068	0.290278	5.85878	4.66282e-09	3.52791e-08	PF17911	Ski2, N-terminal domain	IPR040801	antiviral helicase
Up-regulated	AALT_g831	179.347	1.7004	0.397589	4.27677	1.89622e-05	8.01397e-05	PF05022	Srp40, C-terminal	IPR007718	srp40-c-like protein
Up-regulated	AALT_g3049	178.427	1.69989	0.32498	5.23076	1.68813e-07	1.02569e-06	PF00076	RNA recognition motif domain	IPR000504	RNA-binding-like protein
Up-regulated	AALT_g8089	126.607	1.69942	0.277776	6.11796	9.47791e-10	7.9326e-09	PF01265	Cytochrome c/c1 haem-lyase	IPR000511	cytochrome c and c1 heme-lyase
Up-regulated	AALT_g8563	1574.69	1.69801	0.243284	6.97954	2.96152e-12	3.40517e-11	PF00464	Serine hydroxymethyltransferase-like domain	IPR039429	glycine hydroxymethyltransferase
Up-regulated	AALT_g5370	55.29	1.69716	0.378069	4.48901	7.15535e-06	3.28838e-05	PF06985	Heterokaryon incompatibility	IPR010730	putative het domain protein
Up-regulated	AALT_g10340	94.569	1.69691	0.390286	4.34788	1.37459e-05	5.97008e-05	PF06985	Heterokaryon incompatibility	IPR010730	WD40 repeat-like protein
Up-regulated	AALT_g6331	15.6254	1.69481	0.614399	2.75849	0.00580691	0.0141671	PF06985	Heterokaryon incompatibility	IPR010730	heterokaryon incompatibility protein
Up-regulated	AALT_g945	45.3076	1.69449	0.723757	2.34125	0.0192195	0.0402499				NAD(P)-binding protein
Up-regulated	AALT_g248	1348.79	1.69362	0.244096	6.93831	3.96809e-12	4.49754e-11	PF00009	Transcription factor, GTP-binding domain	IPR000795	eukaryotic peptide chain release factor GTP-binding subunit
Up-regulated	AALT_g4957	12.0697	1.69348	0.698683	2.42381	0.0153585	0.0331652	PF07690	Major facilitator superfamily	IPR011701	MFS general substrate transporter
Up-regulated	AALT_g12033	18.0655	1.69213	0.739835	2.28717	0.0221858	0.0455744	PF16187	Peptidase M16, middle/third domain	IPR032632	LuxS/MPP-like metallohydrolase
Up-regulated	AALT_g394	27.6422	1.69165	0.621721	2.72091	0.0065103	0.0156182	PF01565	FAD linked oxidase, N-terminal	IPR006094	FAD-binding-like protein
Up-regulated	AALT_g4747	176.34	1.69089	0.293688	5.75745	8.53956e-09	6.24508e-08	PF07690	Major facilitator superfamily	IPR011701	MFS general substrate transporter
Up-regulated	AALT_g6342	13.7034	1.69049	0.720001	2.3479	0.0188794	0.0396561				hypothetical protein CC77DRAFT_927307
Up-regulated	AALT_g9666	26.7708	1.68672	0.498474	3.38378	0.000714963	0.00218461				uncharacterized protein AALT_g9666
Up-regulated	AALT_g4479	198.9	1.6866	0.332601	5.07092	3.9589e-07	2.26182e-06	PF00293	NUDIX hydrolase domain	IPR000086	nudix family hydrolase
Up-regulated	AALT_g2444	19.509	1.68625	0.595462	2.83184	0.00462805	0.0115556				hypothetical protein CC77DRAFT_1059751
Up-regulated	AALT_g1941	72.9262	1.68602	0.392078	4.30022	1.70632e-05	7.29355e-05	PF00098	Zinc finger, CCHC-type	IPR001878	mitotic checkpoint protein prcc protein
Up-regulated	AALT_g2180	26.1061	1.68503	0.498922	3.37734	0.000731906	0.00223124	PF07690	Major facilitator superfamily	IPR011701	MFS general substrate transporter
Up-regulated	AALT_g10640	247.303	1.68445	0.398661	4.22527	2.38658e-05	9.86964e-05				hypothetical protein AALT_g10640
Up-regulated	AALT_g9783	114.763	1.68421	0.313501	5.37228	7.77482e-08	4.9463e-07	PF13602	Alcohol dehydrogenase, N-terminal	IPR013154	quinone oxidoreductase
Up-regulated	AALT_g7971	66.4302	1.68403	0.470903	3.57617	0.000348661	0.00114039	PF05368	NmrA-like domain	IPR008030	NAD(P)-binding protein
Up-regulated	AALT_g8741	371.93	1.68398	0.297194	5.66627	1.45938e-08	1.03063e-07	PF01039	Acetyl-CoA carboxylase	IPR034733	methylmalonyl-CoA carboxyltransferase 12S subunit
Up-regulated	AALT_g6699	35.7005	1.6838	0.41247	4.08223	4.46061e-05	0.000175057	PF13813	Wax synthase domain	IPR032805	membrane bound O-acyl transferase family-like protein
Up-regulated	AALT_g956	73.9193	1.6833	0.312344	5.38924	7.07554e-08	4.52796e-07				glycoside hydrolase
Up-regulated	AALT_g7926	22.4172	1.68317	0.491206	3.42662	0.000611147	0.00189949				hypothetical protein AALT_g7926
Up-regulated	AALT_g10045	109.508	1.68029	0.316645	5.30654	1.11723e-07	6.97758e-07				hypothetical protein CC77DRAFT_167288
Up-regulated	AALT_g3825	206.432	1.67991	0.300836	5.58414	2.34859e-08	1.62213e-07				hypothetical protein AALT_g3825
Up-regulated	AALT_g1353	149.789	1.67956	0.407278	4.12387	3.72554e-05	0.000149009	PF08297	U3 snoRNA associated	IPR013268	U3 snoRNA associated-like protein
Up-regulated	AALT_g6082	149.21	1.678	0.290909	5.76812	8.01602e-09	5.88945e-08				hypothetical protein AA0111_g358
Up-regulated	AALT_g9503	262.521	1.67784	0.234348	7.15961	8.0908e-13	9.86351e-12				hypothetical protein CC77DRAFT_1048867
Up-regulated	AALT_g9562	21.6658	1.67728	0.552686	3.03478	0.00240713	0.00645598	PF04082	Transcription factor domain, fungi	IPR007219	Transcription factor
Up-regulated	AALT_g8615	107.169	1.67694	0.341643	4.90846	9.17933e-07	4.9416e-06	PF00651	BTB/POZ domain	IPR000210	kynureninase
Up-regulated	AALT_g8536	371.96	1.67651	0.286506	5.85156	4.86977e-09	3.66692e-08	PF00389	D-isomer specific 2-hydroxyacid dehydrogenase, catalytic domain	IPR006139	glyoxylate reductase
Up-regulated	AALT_g1194	27.2277	1.67389	0.699484	2.39304	0.0167095	0.0356313	PF00722	Glycoside hydrolase family 16	IPR000757	glycoside hydrolase
Up-regulated	AALT_g2748	82.2316	1.67373	0.369072	4.53498	5.76091e-06	2.67535e-05	PF08925	Domain of unknown function DUF1907	IPR015021	DUF1907-like protein
Up-regulated	AALT_g10605	2502.83	1.66842	0.404465	4.125	3.70728e-05	0.000148428	PF01781	Ribosomal protein L38e	IPR002675	ribosomal protein L38e
Up-regulated	AALT_g1701	209.428	1.66718	0.37137	4.48926	7.1471e-06	3.28585e-05	PF00596	Class II aldolase/adducin N-terminal	IPR001303	arad-like aldolase/epimerase
Up-regulated	AALT_g2217	19.6981	1.66617	0.598456	2.78412	0.00536734	0.013219				hypothetical protein CC77DRAFT_742392
Up-regulated	AALT_g1571	101.258	1.66601	0.315674	5.27762	1.30873e-07	8.08055e-07	PF07247	Alcohol acetyltransferase/N-acetyltransferase	IPR010828	hypothetical protein CC77DRAFT_16641
Up-regulated	AALT_g7065	49.6868	1.66463	0.422287	3.94193	8.08275e-05	0.000301461				hypothetical protein AALT_g7065
Up-regulated	AALT_g5452	55.1097	1.66446	0.395285	4.21078	2.54487e-05	0.000104771	PF01256	ATP-dependent (S)-NAD(P)H-hydrate dehydratase	IPR000631	YjeF domain-containing protein
Up-regulated	AALT_g6631	119.007	1.66306	0.512419	3.2455	0.00117244	0.0034138				hypothetical protein AALT_g6631
Up-regulated	AALT_g9181	49.2293	1.66123	0.37396	4.44228	8.90123e-06	3.99685e-05	PF08881	Cyanovirin-N	IPR011058	Cyanovirin-N
Up-regulated	AALT_g8997	148.425	1.66092	0.36248	4.58212	4.60291e-06	2.19743e-05	PF03061	Thioesterase domain	IPR006683	Thioesterase/thiol ester dehydrase-isomerase
Up-regulated	AALT_g6575	25.4325	1.6601	0.506795	3.27568	0.00105408	0.00310093	PF06985	Heterokaryon incompatibility	IPR010730	HET-like protein
Up-regulated	AALT_g9049	33.2142	1.65557	0.725904	2.28071	0.0225657	0.0462434				hypothetical protein AALT_g9049
Up-regulated	AALT_g7720	257.231	1.65547	0.246617	6.71272	1.91031e-11	1.98949e-10	PF13621	Cupin-like domain 8	IPR041667	F-box-like protein
Up-regulated	AALT_g6063	96.4535	1.65379	0.324438	5.09739	3.4437e-07	1.98842e-06	PF05254	Mitochondrial distribution/morphology family 35/apoptosis	IPR007918	hypothetical protein CC77DRAFT_1057727
Up-regulated	AALT_g8748	364.607	1.65304	0.463378	3.56736	0.000360593	0.00117555				hypothetical protein CC77DRAFT_936412
Up-regulated	AALT_g8706	116.132	1.65227	0.30501	5.41709	6.05756e-08	3.91218e-07				hypothetical protein AALT_g8706
Up-regulated	AALT_g6042	733.971	1.65201	0.271159	6.09241	1.1122e-09	9.18625e-09	PF10252	Casein kinase substrate, phosphoprotein PP28	IPR019380	hypothetical protein CC77DRAFT_528480
Up-regulated	AALT_g1540	173.982	1.64941	0.29024	5.68291	1.32425e-08	9.41326e-08	PF10350	Domain of unknown function DUF2428, death-receptor-like	IPR019442	heat repeat-containing protein
Up-regulated	AALT_g6288	73.0854	1.64838	0.387589	4.25289	2.11026e-05	8.85272e-05	PF01746	tRNA methyltransferase TRMD/TRM10-type domain	IPR016009	tRNA (guanine-N(1)-)-methyltransferase
Up-regulated	AALT_g2818	3288.58	1.64801	0.325962	5.05582	4.28538e-07	2.43321e-06	PF00164	Ribosomal protein S12/S23	IPR006032	hypothetical protein COCMIDRAFT_27834
Up-regulated	AALT_g11645	457.404	1.64743	0.292665	5.62906	1.81196e-08	1.26763e-07	PF00164	Ribosomal protein S12/S23	IPR006032	amino acid transporter
Up-regulated	AALT_g1758	196.061	1.64692	0.408714	4.02951	5.58937e-05	0.000214844	PF13241	Siroheme synthase, central domain	IPR028281	uroporphyrin-III C-methyltransferase
Up-regulated	AALT_g4229	156.692	1.64636	0.519057	3.17183	0.00151481	0.00429129	PF00035	Double-stranded RNA-binding domain	IPR014720	ribonuclease III
Up-regulated	AALT_g7792	1755.44	1.64418	0.347431	4.73241	2.21872e-06	1.11732e-05	PF02272	DHHA1 domain	IPR003156	hypothetical protein CC77DRAFT_933903
Up-regulated	AALT_g418	173.156	1.64414	0.442714	3.71378	0.000204188	0.000700282	PF08159	NUC153	IPR012580	nucleolar protein 10
Up-regulated	AALT_g11594	37.7328	1.64392	0.436429	3.76674	0.000165392	0.000578363	PF06985	Heterokaryon incompatibility	IPR010730	HET-like protein
Up-regulated	AALT_g11443	37.4617	1.64384	0.451254	3.64282	0.000269662	0.000902024				hypothetical protein AALT_g11443
Up-regulated	AALT_g1660	135.72	1.64299	0.366699	4.48047	7.44778e-06	3.40964e-05	PF09811	Essential protein Yae1, N-terminal	IPR019191	ABC1-like protein
Up-regulated	AALT_g3693	32.7656	1.64233	0.594432	2.76285	0.00572983	0.0139986	PF12756	ZN622/Rei1/Reh1, zinc finger C2H2-type	IPR041661	Rei1p
Up-regulated	AALT_g4689	401.612	1.64223	0.309021	5.31429	1.07075e-07	6.72762e-07	PF04112	-alpha-acetyltransferase 35, NatC auxiliary subunit	IPR007244	amino-acid N-acetyltransferas-like protein subunit Mak10
Up-regulated	AALT_g2849	190.148	1.64131	0.309324	5.30611	1.1199e-07	6.99059e-07	PF04910	TCF25/Rqc1	IPR006994	Nulp1-pending protein-like protein
Up-regulated	AALT_g9515	316.091	1.6411	0.319802	5.13163	2.8725e-07	1.68138e-06	PF08144	CPL domain	IPR012959	pumilio-like protein
Up-regulated	AALT_g1502	1007.41	1.64104	0.291007	5.63915	1.70888e-08	1.19832e-07	PF00542	Ribosomal protein L7/L12, C-terminal	IPR013823	putative mitochondrial 54S ribosomal protein MNP1
Up-regulated	AALT_g9467	528.079	1.64078	0.253043	6.48421	8.91978e-11	8.57147e-10	PF17832	Pre-PUA domain	IPR041366	translation machinery-associated protein 20
Up-regulated	AALT_g6820	1984.12	1.63682	0.234427	6.9822	2.90593e-12	3.34448e-11	PF00587	Aminoacyl-tRNA synthetase, class II (G/ P/ S/T)	IPR002314	serine-tRNA ligase
Up-regulated	AALT_g8163	37.9002	1.63629	0.479511	3.41242	0.000643891	0.00199089	PF00067	Cytochrome P450	IPR001128	cytochrome P450
Up-regulated	AALT_g5694	56.3339	1.63618	0.566479	2.88833	0.00387297	0.00986215	PF00117	Glutamine amidotransferase	IPR017926	class I glutamine amidotransferase-like protein
Up-regulated	AALT_g7811	84.9955	1.63535	0.442059	3.69941	0.000216105	0.000736708	PF07690	Major facilitator superfamily	IPR011701	MFS general substrate transporter
Up-regulated	AALT_g1401	248.934	1.63486	0.526408	3.1057	0.00189831	0.00525546	PF00153	Mitochondrial substrate/solute carrier	IPR018108	ubiquitin c-terminal hydrolase
Up-regulated	AALT_g10197	12.3821	1.63464	0.684597	2.38774	0.0169525	0.0361053	PF00069	Protein kinase domain	IPR000719	kinase-like protein
Up-regulated	AALT_g8846	209.464	1.63419	0.287216	5.68977	1.2721e-08	9.0534e-08				hypothetical protein CC77DRAFT_1009094
Up-regulated	AALT_g1879	467.346	1.63336	0.274418	5.95209	2.64735e-09	2.07869e-08	PF01984	PDCD5-like	IPR002836	DNA-binding TFAR19-related protein
Up-regulated	AALT_g1071	194.435	1.63234	0.267634	6.09914	1.06638e-09	8.83222e-09	PF08245	Mur ligase, central	IPR013221	FolC bifunctional protein
Up-regulated	AALT_g36	171.116	1.63208	0.299097	5.45669	4.85102e-08	3.18602e-07	PF03095	Phosphotyrosyl phosphatase activator, PTPA	IPR004327	Phosphotyrosyl phosphatase activator
Up-regulated	AALT_g1853	241.335	1.63112	0.257405	6.33678	2.34613e-10	2.15062e-09	PF02114	Phosducin, thioredoxin-like domain	IPR024253	thioredoxin-like protein
Up-regulated	AALT_g11329	76.5312	1.6305	0.306884	5.31309	1.07784e-07	6.75632e-07	PF00085	Thioredoxin domain	IPR013766	thioredoxin-like protein
Up-regulated	AALT_g8700	114.073	1.63019	0.585342	2.78502	0.00535251	0.0131852	PF06985	Heterokaryon incompatibility	IPR010730	hypothetical protein AALT_g8700
Up-regulated	AALT_g10609	139.48	1.62992	0.355676	4.58261	4.59217e-06	2.19318e-05	PF08241	Methyltransferase type 11	IPR013216	S-adenosyl-L-methionine-dependent methyltransferase
Up-regulated	AALT_g6814	45.4057	1.62982	0.384973	4.23361	2.29974e-05	9.54027e-05	PF11968	S-adenosylmethionine-dependent methyltransferase Bmt2-like	IPR021867	rRNA (adenine) methyltransferase
Up-regulated	AALT_g2731	114.313	1.62908	0.407905	3.99378	6.50285e-05	0.000246621	PF00155	Aminotransferase, class I/classII	IPR004839	5-aminolevulinate synthase
Up-regulated	AALT_g8288	98.0092	1.62904	0.404547	4.02683	5.65337e-05	0.000217094	PF01042	YjgF/YER057c/UK114 family	IPR006175	YjgF-like protein
Up-regulated	AALT_g2445	266.001	1.62874	0.257305	6.33	2.45157e-10	2.24039e-09	PF01702	tRNA-guanine(15) transglycosylase-like	IPR002616	tRNA-guanine transglycosylase
Up-regulated	AALT_g7237	32.8097	1.62848	0.417924	3.89659	9.75577e-05	0.000359146				hypothetical protein AALT_g7237
Up-regulated	AALT_g4490	132.258	1.62836	0.316096	5.15148	2.58444e-07	1.52548e-06	PF14497	Glutathione S-transferase, C-terminal	IPR004046	glutathione S-transferase
Up-regulated	AALT_g3269	108.754	1.62821	0.306638	5.30986	1.09707e-07	6.85882e-07				hypothetical protein CC77DRAFT_1059065
Up-regulated	AALT_g1682	24.3306	1.62708	0.55271	2.94382	0.00324194	0.00841691	PF09347	Domain of unknown function DUF1989	IPR018959	hypothetical protein AALT_g1682
Up-regulated	AALT_g5647	1373.59	1.62695	0.212763	7.6468	2.06041e-14	2.98435e-13	PF00118	Chaperonin Cpn60/TCP-1 family	IPR002423	T-complex protein 1 subunit delta
Up-regulated	AALT_g7139	48.1973	1.62667	0.3997	4.06971	4.70708e-05	0.000183232				hypothetical protein AALT_g7139
Up-regulated	AALT_g4810	21.5147	1.62658	0.549953	2.95766	0.0030998	0.00807951	PF11807	Mycotoxin biosynthesis protein UstYa-like	IPR021765	hypothetical protein AALT_g4810
Up-regulated	AALT_g11101	31.6748	1.62616	0.45408	3.58122	0.000341998	0.00112043	PF10363	RNA polymerase II assembly factor Rtp1, C-terminal	IPR019451	protein required for cell viability
Up-regulated	AALT_g4615	53.0009	1.62514	0.449445	3.61588	0.000299329	0.000992912	PF03572	Tail specific protease	IPR005151	hypothetical protein AALT_g4615
Up-regulated	AALT_g9730	1652.69	1.62505	0.382089	4.25305	2.10878e-05	8.8496e-05	PF01090	Ribosomal protein S19e	IPR001266	40S ribosomal protein-like protein S19
Up-regulated	AALT_g10630	131.809	1.62331	0.395113	4.10847	3.98295e-05	0.000158297	PF02492	CobW/HypB/UreG, nucleotide-binding domain	IPR003495	cobW-like protein
Up-regulated	AALT_g1398	233.543	1.62315	0.29814	5.44424	5.20257e-08	3.39862e-07	PF00561	Alpha/beta hydrolase fold-1	IPR000073	homoserine acetyltransferase
Up-regulated	AALT_g10546	564.918	1.62261	0.253153	6.40959	1.45912e-10	1.36693e-09	PF01960	Arginine biosynthesis protein ArgJ	IPR002813	Arginine biosynthesis bifunctional protein ArgJ beta chain
Up-regulated	AALT_g1359	895.257	1.62068	0.225373	7.19107	6.42834e-13	7.87703e-12	PF00118	Chaperonin Cpn60/TCP-1 family	IPR002423	T-complex protein 1
Up-regulated	AALT_g8588	217.001	1.61953	0.32648	4.96056	7.0289e-07	3.86234e-06	PF02970	Tubulin binding cofactor A	IPR004226	tubulin binding cofactor A
Up-regulated	AALT_g3736	90.3901	1.61892	0.382853	4.22858	2.35174e-05	9.74586e-05	PF01494	FAD-binding domain	IPR002938	Di-copper centre-containing protein
Up-regulated	AALT_g1199	89.6985	1.61713	0.400568	4.03708	5.41213e-05	0.000208704				ser thr protein phosphatase family protein
Up-regulated	AALT_g11288	64.803	1.6156	0.332294	4.86195	1.16233e-06	6.1328e-06	PF01565	FAD linked oxidase, N-terminal	IPR006094	glycoside hydrolase
Up-regulated	AALT_g1254	109.949	1.61553	0.417836	3.86643	0.00011044	0.00040186	PF01035	Methylated-DNA-[protein]-cysteine S-methyltransferase, DNA binding	IPR014048	DNA binding methylated-DNA--cysteine S-methyltransferase
Up-regulated	AALT_g5545	126.657	1.61435	0.433875	3.72077	0.000198615	0.000682345	PF05378	Hydantoinaseoxoprolinase, N-terminal	IPR008040	DUF917-like protein
Up-regulated	AALT_g3264	1726.9	1.61428	0.231828	6.96327	3.32455e-12	3.80062e-11	PF00484	Carbonic anhydrase	IPR001765	carbonic anhydrase
Up-regulated	AALT_g9254	300.35	1.61244	0.375075	4.29899	1.71577e-05	7.32654e-05				hypothetical protein AALT_g9254
Up-regulated	AALT_g9469	216.152	1.6111	0.378922	4.25179	2.12072e-05	8.89033e-05	PF11711	Mitochondrial import inner membrane translocase subunit Tim54	IPR021056	mitochondrial import inner membrane translocase subunit tim54
Up-regulated	AALT_g732	24.8703	1.6106	0.501676	3.21043	0.00132534	0.00380973	PF00106	Short-chain dehydrogenase/reductase SDR	IPR002347	NAD(P)-binding protein
Up-regulated	AALT_g2230	58.9246	1.61033	0.39484	4.07844	4.53385e-05	0.00017759	PF08240	Alcohol dehydrogenase, N-terminal	IPR013154	GroES-like protein
Up-regulated	AALT_g7759	501.057	1.60917	0.259385	6.20379	5.51183e-10	4.76348e-09	PF01253	SUI1 domain	IPR001950	RNA binding protein-like protein Tma22
Up-regulated	AALT_g7703	238.431	1.60813	0.365312	4.40208	1.0722e-05	4.73776e-05	PF04939	Ribosomal biogenesis regulatory protein	IPR007023	RRS1-domain-containing protein
Up-regulated	AALT_g6751	996.373	1.60783	0.398904	4.03062	5.56296e-05	0.000213898	PF12436	Ubiquitin carboxyl-terminal hydrolase 7, ICP0-binding domain	IPR024729	deoxyhypusine synthase
Up-regulated	AALT_g4422	221.784	1.60586	0.31891	5.03548	4.76654e-07	2.68469e-06				hypothetical protein CC77DRAFT_259340
Up-regulated	AALT_g7265	1636.5	1.60477	0.212291	7.55926	4.05382e-14	5.68535e-13	PF01063	Aminotransferase class IV	IPR001544	chloride channel 3
Up-regulated	AALT_g9422	334.851	1.60377	0.254116	6.31116	2.7696e-10	2.50418e-09	PF03571	Peptidase family M49	IPR039461	dipeptidyl-peptidase III
Up-regulated	AALT_g4533	8154.08	1.60366	0.233876	6.85687	7.03846e-12	7.72095e-11	PF17947	Four helical bundle domain	IPR040533	elongation factor 3
Up-regulated	AALT_g166	393.337	1.60244	0.279085	5.74176	9.3695e-09	6.82692e-08	PF01151	ELO family	IPR002076	hypothetical protein CC77DRAFT_201875
Up-regulated	AALT_g9919	17.2466	1.60151	0.628393	2.54857	0.0108165	0.0244729				hypothetical protein AALT_g9919
Up-regulated	AALT_g11569	5273.83	1.60134	0.217194	7.37285	1.6702e-13	2.16436e-12	PF03951	Glutamine synthetase, beta-Grasp domain	IPR008147	glutamine synthetase
Up-regulated	AALT_g85	516.61	1.60042	0.411393	3.89024	0.000100146	0.000368105	PF01425	Amidase signature domain	IPR023631	acetamidase
Up-regulated	AALT_g9975	31.3955	1.59986	0.552932	2.89342	0.00381075	0.00972238	PF03443	Glycoside hydrolase, family 61	IPR005103	lytic polysaccharide monooxygenase
Up-regulated	AALT_g11103	308.699	1.59975	0.27769	5.76091	8.36596e-09	6.12187e-08	PF05907	CXXC motif containing zinc binding protein, eukaryotic	IPR008584	DUF866-domain-containing protein
Up-regulated	AALT_g9679	245.142	1.59731	0.264105	6.048	1.46658e-09	1.1883e-08	PF00994	MoaB/Mog domain	IPR001453	Molybdopterin binding protein
Up-regulated	AALT_g6582	1286.93	1.59687	0.283704	5.62865	1.81625e-08	1.26989e-07	PF12152	Eukaryotic translation initiation factor 4G1, eIF4E-binding domain	IPR022745	eukaryotic initiation factor 4
Up-regulated	AALT_g10706	13.9663	1.59494	0.685824	2.32558	0.0200409	0.0417504	PF00107	Alcohol dehydrogenase, C-terminal	IPR013149	alcohol dehydrogenase
Up-regulated	AALT_g5884	157.35	1.59469	0.308083	5.17619	2.26466e-07	1.34672e-06	PF00097	Zinc finger, C3HC4 RING-type	IPR018957	RING-14 protein
Up-regulated	AALT_g7239	669.855	1.5946	0.424988	3.75211	0.000175355	0.000609985				origin recognition complex subunit 1
Up-regulated	AALT_g9564	811.697	1.59423	0.398725	3.99833	6.37914e-05	0.000242314	PF01476	LysM domain	IPR018392	CNVH-like protein
Up-regulated	AALT_g3650	27.0304	1.59423	0.487439	3.27063	0.00107309	0.00314985	PF07757	tRNA (uracil-O(2)-)-methyltransferase	IPR011671	DUF1613-like protein
Up-regulated	AALT_g9779	174.773	1.59394	0.40283	3.95687	7.59383e-05	0.00028456	PF00383	Cytidine and deoxycytidylate deaminase domain	IPR002125	cytidine/deoxycytidylate deaminase family protein
Up-regulated	AALT_g6592	2541.64	1.59333	0.268016	5.94492	2.76588e-09	2.16748e-08	PF02136	Nuclear transport factor 2	IPR002075	putative nuclear transport factor 2
Up-regulated	AALT_g2534	62.7705	1.59214	0.439384	3.62357	0.000290569	0.000966539	PF10419	Transcription factor TFIIIC, triple barrel domain	IPR019481	hypothetical protein CC77DRAFT_1021922
Up-regulated	AALT_g638	197.378	1.59155	0.269708	5.90101	3.61284e-09	2.77472e-08				diphthamide biosynthesis protein
Up-regulated	AALT_g5324	198.113	1.58926	0.410654	3.87008	0.0001088	0.000396617	PF00106	Short-chain dehydrogenase/reductase SDR	IPR002347	NAD(P)-binding protein
Up-regulated	AALT_g4591	146.767	1.58905	0.430105	3.69455	0.000220272	0.000749416	PF04874	Mak16 protein	IPR006958	Mak16 protein
Up-regulated	AALT_g484	2078.08	1.58863	0.541095	2.93596	0.00332518	0.00861617	PF08079	Ribosomal protein L30, N-terminal	IPR012988	60S ribosomal protein L7
Up-regulated	AALT_g11921	1990.14	1.58768	0.476112	3.33469	0.000853957	0.00256854	PF06985	Heterokaryon incompatibility	IPR010730	HET-like protein
Up-regulated	AALT_g8895	438.297	1.58764	0.252424	6.28957	3.18345e-10	2.85459e-09	PF06026	Ribose 5-phosphate isomerase, type A	IPR004788	ribose-5-phosphate isomerase
Up-regulated	AALT_g8192	49.3706	1.58711	0.505023	3.14264	0.00167429	0.00469959				hypothetical protein CC77DRAFT_967554
Up-regulated	AALT_g11997	79.7826	1.58694	0.384433	4.12801	3.65913e-05	0.000146746	PF06985	Heterokaryon incompatibility	IPR010730	HET-like protein
Up-regulated	AALT_g10143	1990.56	1.58647	0.367923	4.31196	1.61814e-05	6.95443e-05	PF00238	Ribosomal protein L14P	IPR000218	60S ribosomal protein L23
Up-regulated	AALT_g11168	11.2305	1.58604	0.695897	2.27913	0.0226592	0.0464112				hypothetical protein AALT_g11168
Up-regulated	AALT_g3864	61.797	1.58583	0.573786	2.7638	0.00571331	0.0139702	PF08240	Alcohol dehydrogenase, N-terminal	IPR013154	NAD(P)-binding protein
Up-regulated	AALT_g11563	54.0725	1.58542	0.537483	2.94972	0.00318062	0.0082651				hypothetical protein AALT_g11563
Up-regulated	AALT_g1631	2131.54	1.58473	0.42033	3.77021	0.000163109	0.00057088	PF01907	Ribosomal protein L37e	IPR001569	60S ribosomal protein L37
Up-regulated	AALT_g3483	24.1497	1.58412	0.641035	2.4712	0.0134661	0.0295382	PF06985	Heterokaryon incompatibility	IPR010730	HET-like protein
Up-regulated	AALT_g4153	320.992	1.58381	0.387594	4.08625	4.38401e-05	0.00017257	PF01479	RNA-binding S4 domain	IPR002942	alpha-L RNA-binding motif-containing protein
Up-regulated	AALT_g2436	29.0861	1.5835	0.506197	3.12822	0.00175868	0.00490876	PF14269	Arylsulfotransferase-like	IPR039535	hypothetical protein CC77DRAFT_985541
Up-regulated	AALT_g6811	106.433	1.58347	0.3877	4.08426	4.42168e-05	0.000173881				putative c6 transcription
Up-regulated	AALT_g4160	3853.25	1.58293	0.326355	4.85033	1.23257e-06	6.48051e-06	PF00012	Heat shock protein 70 family	IPR013126	heat shock protein 70
Up-regulated	AALT_g7539	2727.84	1.58272	0.368916	4.2902	1.7851e-05	7.59544e-05	PF01158	Ribosomal protein L36e	IPR000509	hypothetical protein SETTUDRAFT_166386
Up-regulated	AALT_g4421	515.465	1.58204	0.260708	6.06826	1.29303e-09	1.05412e-08	PF00694	Aconitase A/isopropylmalate dehydratase small subunit, swivel domain	IPR000573	homoaconitase
Up-regulated	AALT_g8676	3480.44	1.57947	0.366806	4.30601	1.66228e-05	7.12362e-05	PF00935	Ribosomal protein L44e	IPR000552	similar to 60S ribosomal protein L44
Up-regulated	AALT_g8691	11.6278	1.57862	0.694836	2.27193	0.0230906	0.0472217	PF00651	BTB/POZ domain	IPR000210	hypothetical protein AALT_g8691
Up-regulated	AALT_g6860	19.5913	1.57824	0.53956	2.92505	0.003444	0.00888932				hypothetical protein AALT_g6860
Up-regulated	AALT_g5474	884.237	1.57689	0.291495	5.40966	6.31452e-08	4.06493e-07	PF00704	Glycoside hydrolase family 18, catalytic domain	IPR001223	glycoside hydrolase
Up-regulated	AALT_g4865	44.1837	1.57662	0.442555	3.56253	0.000367292	0.00119478	PF00106	Short-chain dehydrogenase/reductase SDR	IPR002347	putative short-chain dehydrogenases/reductase
Up-regulated	AALT_g8228	636.264	1.57519	0.23972	6.57093	5.00023e-11	4.95662e-10				hypothetical protein CC77DRAFT_1022453
Up-regulated	AALT_g10587	55.9714	1.57503	0.489014	3.22082	0.00127825	0.00368856	PF09805	Nucleolar protein 12	IPR019186	hypothetical protein CC77DRAFT_1094428
Up-regulated	AALT_g3132	81.7406	1.57429	0.386024	4.07823	4.53807e-05	0.000177697	PF10806	Sorting assembly machinery 35kDa subunit	IPR021211	mitochondrial outer membrane protein
Up-regulated	AALT_g3753	2737.55	1.57385	0.280347	5.61393	1.97784e-08	1.37401e-07	PF01849	Nascent polypeptide-associated complex NAC domain	IPR002715	nascent polypeptide-associated complex, alpha subunit
Up-regulated	AALT_g3282	186.56	1.57377	0.254859	6.17506	6.61381e-10	5.64231e-09				DEAD-like protein
Up-regulated	AALT_g338	168.468	1.573	0.303255	5.18705	2.13652e-07	1.27944e-06				ferric-chelate reductase
Up-regulated	AALT_g2986	131.11	1.57259	0.320418	4.90795	9.20347e-07	4.95236e-06	PF03959	Serine hydrolase FSH	IPR005645	citrinin biosynthesis oxydoreductase-like protein CtnB
Up-regulated	AALT_g5072	190.816	1.57109	0.457533	3.43383	0.000595123	0.00185645	PF03656			hypothetical protein AA0111_g930
Up-regulated	AALT_g11448	758.973	1.57024	0.254705	6.16493	7.05134e-10	5.99414e-09	PF01208	Uroporphyrinogen decarboxylase (URO-D)	IPR000257	uroporphyrinogen decarboxylase
Up-regulated	AALT_g10842	141.896	1.56957	0.410043	3.82781	0.000129291	0.000463529				hypothetical protein CC77DRAFT_1061028
Up-regulated	AALT_g10365	72.3596	1.56912	0.387994	4.04418	5.2507e-05	0.000202872	PF13813	Wax synthase domain	IPR032805	uncharacterized protein AALT_g10365
Up-regulated	AALT_g10425	5624.58	1.56867	0.292957	5.35463	8.57318e-08	5.43105e-07	PF01717	Cobalamin-independent methionine synthase MetE, C-terminal/archaeal	IPR002629	cobalamin-independent methionine synthase
Up-regulated	AALT_g7224	11.2581	1.56864	0.661114	2.37272	0.0176578	0.0374261				hypothetical protein AALT_g7224
Up-regulated	AALT_g4236	75.6268	1.56825	0.33977	4.61562	3.91931e-06	1.89151e-05	PF00172	Zn(2)-C6 fungal-type DNA-binding domain	IPR001138	fungal-specific transcription factor-like protein
Up-regulated	AALT_g8347	32.0245	1.568	0.48773	3.21489	0.00130493	0.00375556	PF00533	BRCT domain	IPR001357	DNA damage-regulated autophagy modulator protein 1-like
Up-regulated	AALT_g7680	305.189	1.56722	0.277337	5.65097	1.59545e-08	1.12274e-07				hypothetical protein AALT_g7680
Up-regulated	AALT_g5638	5301.67	1.56697	0.403015	3.88813	0.000101021	0.000370979	PF00297	Ribosomal protein L3	IPR000597	60S ribosomal protein L3
Up-regulated	AALT_g9624	4533.75	1.5664	0.24059	6.51066	7.48222e-11	7.28982e-10	PF02798	Glutathione S-transferase, N-terminal	IPR004045	EF1G like protein
Up-regulated	AALT_g7986	1493.65	1.56602	0.346042	4.52552	6.02471e-06	2.79026e-05	PF05091	Eukaryotic translation initiation factor 3 subunit D	IPR007783	eukaryotic translation initiation factor 3 subunit D
Up-regulated	AALT_g5964	129.006	1.56596	0.360639	4.34218	1.41076e-05	6.11158e-05	PF05148	Ribosomal RNA processing protein 8	IPR007823	ribosomal RNA-processing protein 8
Up-regulated	AALT_g1454	4182.74	1.56591	0.403865	3.87732	0.000105613	0.000386416	PF01282	Ribosomal protein S24e	IPR001976	hypothetical protein B5807_07783
Up-regulated	AALT_g347	15.3659	1.56458	0.650643	2.40466	0.0161874	0.034714	PF02803	Thiolase, C-terminal	IPR020617	thiolase-like protein
Up-regulated	AALT_g5493	233.366	1.56386	0.296228	5.27925	1.29714e-07	8.0131e-07	PF01193	DNA-directed RNA polymerase, RpoA/D/Rpb3-type	IPR011263	RBP11-like subunits of RNA polymerase
Up-regulated	AALT_g119	16.4284	1.56309	0.559753	2.79247	0.00523071	0.0129118	PF06628	Catalase immune-responsive domain	IPR010582	catalase-like protein
Up-regulated	AALT_g6256	308.158	1.56273	0.380339	4.10878	3.97756e-05	0.000158135	PF14880	Cytochrome c oxidase assembly protein COX14	IPR029208	hypothetical protein CC77DRAFT_955847
Up-regulated	AALT_g10911	4671.64	1.56239	0.338598	4.61428	3.94454e-06	1.90215e-05	PF01777	Ribosomal protein L27e	IPR001141	hypothetical protein AA0111_g2338
Up-regulated	AALT_g7309	161.701	1.562	0.280182	5.57495	2.47602e-08	1.70817e-07	PF02906	Iron hydrogenase, large subunit, C-terminal	IPR004108	histone-lysine N-methyltransferas-like protein
Up-regulated	AALT_g2248	99.2105	1.56109	0.302908	5.15366	2.55455e-07	1.51008e-06				hypothetical protein AALT_g2248
Up-regulated	AALT_g6047	209.588	1.56099	0.289979	5.38312	7.32043e-08	4.67275e-07	PF00067	Cytochrome P450	IPR001128	cytochrome P450 52A12
Up-regulated	AALT_g5209	22.5976	1.56017	0.580097	2.6895	0.00715593	0.0169962	PF11735	Mannosyltransferase 1, CMT1	IPR021047	alpha-1,3-mannosyltransferase CMT1
Up-regulated	AALT_g2537	5525.76	1.56005	0.300146	5.19763	2.01843e-07	1.21238e-06	PF00438	S-adenosylmethionine synthetase, N-terminal	IPR022628	S-adenosylmethionine synthase
Up-regulated	AALT_g8964	757.295	1.55935	0.244304	6.38283	1.73847e-10	1.6172e-09	PF01088	Peptidase C12, ubiquitin carboxyl-terminal hydrolase	IPR001578	cysteine proteinase
Up-regulated	AALT_g7270	144.283	1.55894	0.274262	5.68412	1.31485e-08	9.35208e-08	PF13857			ankyrin repeat-like protein
Up-regulated	AALT_g5354	75.8273	1.55875	0.317107	4.91554	8.85365e-07	4.77705e-06	PF00465	Alcohol dehydrogenase, iron-type/glycerol dehydrogenase GldA	IPR001670	alcohol dehydrogenase
Up-regulated	AALT_g6252	998.883	1.55774	0.380207	4.09707	4.18408e-05	0.000165519	PF10255	Translation initiation factor 3 complex subunit L	IPR019382	eukaryotic translation initiation factor 3
Up-regulated	AALT_g11206	58.9076	1.55684	0.389035	4.0018	6.28613e-05	0.000239161	PF06985	Heterokaryon incompatibility	IPR010730	Heterokaryon incompatibility protein 6, OR allele
Up-regulated	AALT_g5047	161.374	1.55601	0.327603	4.74968	2.03734e-06	1.03164e-05	PF02889	Sec63 domain	IPR004179	Sec63-like protein
Up-regulated	AALT_g11500	366.897	1.55504	0.302035	5.14852	2.62544e-07	1.54662e-06	PF00271	Helicase, C-terminal	IPR001650	ATP-dependent RNA helicase HAS1
Up-regulated	AALT_g11097	105.499	1.5522	0.373581	4.15493	3.2539e-05	0.000131645				hypothetical protein AALT_g11097
Up-regulated	AALT_g11112	76.7405	1.55087	0.364871	4.25046	2.13329e-05	8.93988e-05				HET-like protein
Up-regulated	AALT_g9701	342.051	1.55007	0.244333	6.34406	2.23782e-10	2.06084e-09	PF01008	Initiation factor 2B-related	IPR000649	translation initiation factor eIF-2B subunit alpha
Up-regulated	AALT_g2261	237.452	1.54893	0.245701	6.30414	2.89796e-10	2.61232e-09	PF10609	Flagellum site-determining protein YlxH/ Fe-S cluster assembling factor NBP35	IPR033756	P-loop containing nucleoside triphosphate hydrolase protein
Up-regulated	AALT_g7983	215.542	1.54878	0.456339	3.39392	0.000688999	0.00211423				hypothetical protein AALT_g7983
Up-regulated	AALT_g7660	2625.23	1.54815	0.224956	6.88199	5.90215e-12	6.56497e-11	PF00005	ABC transporter-like	IPR003439	ATP-binding cassette sub-family F member 3
Up-regulated	AALT_g2205	358.284	1.54128	0.259656	5.93586	2.92302e-09	2.27717e-08	PF00069	Protein kinase domain	IPR000719	methylenetetrahydrofolate reductase 2
Up-regulated	AALT_g3391	28.639	1.53989	0.434438	3.54455	0.00039328	0.00126859	PF16010	Cellobiose dehydrogenase, cytochrome domain	IPR015920	CBD9-like protein
Up-regulated	AALT_g3937	66.7811	1.53895	0.374055	4.11424	3.88456e-05	0.000154902				hypothetical protein AALT_g3937
Up-regulated	AALT_g656	247.74	1.53746	0.447878	3.43276	0.000597468	0.00186202	PF01209	UbiE/COQ5 methyltransferase	IPR004033	ubiquinone/menaquinone biosynthesis methyltransferase ubiE
Up-regulated	AALT_g1002	62.6373	1.53719	0.368281	4.17395	2.99364e-05	0.000121776				hypothetical protein AALT_g1002
Up-regulated	AALT_g11090	91.457	1.53654	0.389392	3.946	7.94677e-05	0.000297133				ubiquinol-cytochrome-c reductase
Up-regulated	AALT_g1756	242.642	1.53624	0.295746	5.19446	2.0531e-07	1.23258e-06				Poliovirus receptor-related protein 2
Up-regulated	AALT_g4352	255.455	1.53616	0.327059	4.69687	2.64174e-06	1.31317e-05	PF00149	Calcineurin-like phosphoesterase domain, ApaH type	IPR004843	serine/threonine-protein phosphatase PP2A catalytic subunit
Up-regulated	AALT_g10405	270.54	1.53545	0.338093	4.5415	5.58555e-06	2.60303e-05	PF01783	Ribosomal protein L32p	IPR002677	hypothetical protein CC77DRAFT_1000690
Up-regulated	AALT_g8467	479.991	1.5338	0.303759	5.04938	4.43252e-07	2.5084e-06	PF01554	Multi antimicrobial extrusion protein	IPR002528	MATE efflux family protein
Up-regulated	AALT_g9442	47.7659	1.53354	0.410295	3.73764	0.000185757	0.000642239	PF07690	Major facilitator superfamily	IPR011701	hypothetical protein AA0120_g3558
Up-regulated	AALT_g2121	332.39	1.53327	0.267488	5.73211	9.9191e-09	7.17281e-08	PF00294	Carbohydrate kinase PfkB	IPR011611	S-adenosyl-L-methionine-dependent methyltransferase
Up-regulated	AALT_g2779	53.9126	1.53297	0.436534	3.51169	0.000445261	0.00142471	PF06985	Heterokaryon incompatibility	IPR010730	HET-like protein
Up-regulated	AALT_g1770	64.4521	1.53231	0.447434	3.42465	0.000615586	0.0019108	PF12862	Anaphase-promoting complex subunit 5 domain	IPR026000	anaphase-promoting complex protein
Up-regulated	AALT_g3057	61.9367	1.53117	0.379706	4.03252	5.51815e-05	0.000212312	PF06985	Heterokaryon incompatibility	IPR010730	HET-like protein
Up-regulated	AALT_g9393	48.8769	1.53085	0.43386	3.52844	0.000418011	0.00134254	PF00106	Short-chain dehydrogenase/reductase SDR	IPR002347	NAD(P)-binding protein
Up-regulated	AALT_g6309	3593.12	1.53032	0.322035	4.75202	2.01391e-06	1.02151e-05	PF00380	Ribosomal protein S9	IPR000754	ribosomal protein S9
Up-regulated	AALT_g11587	359.011	1.5287	0.325136	4.70171	2.57998e-06	1.28622e-05	PF07992	FAD/NAD(P)-binding domain	IPR023753	Sulfide:quinone oxidoreductase mitochondrial precursor
Up-regulated	AALT_g10484	15.9877	1.52867	0.677216	2.25729	0.0239901	0.0487439	PF09792	Ubiquitin 3 binding protein But2, C-terminal	IPR018620	glycoside hydrolase
Up-regulated	AALT_g7636	416.438	1.52858	0.224138	6.81982	9.11538e-12	9.89019e-11	PF00202	Aminotransferase class-III	IPR005814	ornithine aminotransferase
Up-regulated	AALT_g104	380.884	1.52721	0.267348	5.71243	1.11374e-08	8.02204e-08	PF00270	DEAD/DEAH box helicase domain	IPR011545	ATP-dependent RNA helicase DBP5
Up-regulated	AALT_g11341	27.2678	1.52534	0.448176	3.40343	0.000665459	0.00205068	PF00083	Major facilitator, sugar transporter-like	IPR005828	general substrate transporter
Up-regulated	AALT_g2098	117.151	1.52532	0.37348	4.08407	4.42529e-05	0.000173965				methylcrotonoyl-CoA carboxylase subunit alpha mitochondrial precursor
Up-regulated	AALT_g3878	69.5342	1.52407	0.415199	3.67069	0.000241895	0.000817851	PF00083	Major facilitator, sugar transporter-like	IPR005828	general substrate transporter
Up-regulated	AALT_g10201	24.0496	1.52312	0.612225	2.48784	0.0128523	0.028343	PF01494	FAD-binding domain	IPR002938	FAD binding domain containing protein
Up-regulated	AALT_g6275	165.591	1.52285	0.352567	4.31932	1.56512e-05	6.7387e-05	PF00153	Mitochondrial substrate/solute carrier	IPR018108	tricarboxylate transport protein, mitochondrial precursor
Up-regulated	AALT_g5198	32.1218	1.5223	0.577979	2.63384	0.00844258	0.0196532	PF04139	Rad9/Ddc1	IPR007268	hypothetical protein AA0111_g1983
Up-regulated	AALT_g8014	38.152	1.52223	0.425101	3.58087	0.000342456	0.00112132	PF00246	Peptidase M14, carboxypeptidase A	IPR000834	Zn-dependent exopeptidase
Up-regulated	AALT_g8938	58.5456	1.52068	0.348878	4.35878	1.30792e-05	5.69919e-05	PF07690	Major facilitator superfamily	IPR011701	MFS general substrate transporter
Up-regulated	AALT_g11602	3358.49	1.52046	0.382347	3.97664	6.98945e-05	0.000263235	PF04810	Zinc finger, Sec23/Sec24-type	IPR006895	Sec23/Sec24 family protein
Up-regulated	AALT_g6695	246.519	1.51997	0.274243	5.5424	2.9835e-08	2.0186e-07	PF03917	Glutathione synthase	IPR005615	glutathione synthetase large chain
Up-regulated	AALT_g7675	20.9775	1.51962	0.507459	2.99458	0.00274824	0.0072744	PF13489			S-adenosyl-L-methionine-dependent methyltransferase
Up-regulated	AALT_g5969	448.639	1.5194	0.283654	5.35653	8.4836e-08	5.37733e-07	PF00378	Enoyl-CoA hydratase/isomerase	IPR001753	ClpP/crotonase
Up-regulated	AALT_g11141	195.818	1.51918	0.320307	4.74288	2.10696e-06	1.06428e-05	PF01740	STAS domain	IPR002645	short chain dehydrogenase reductase
Up-regulated	AALT_g2272	26.8507	1.51732	0.447792	3.38844	0.000702909	0.00215053	PF11578	Uncharacterised protein family UPF0311	IPR020915	duf1115-like protein
Up-regulated	AALT_g3647	709.497	1.51645	0.272781	5.55923	2.70962e-08	1.85114e-07	PF07687	Peptidase M20, dimerisation domain	IPR011650	hypothetical protein AALT_g3647
Up-regulated	AALT_g9044	129.65	1.5157	0.339789	4.46071	8.16887e-06	3.70142e-05	PF04777	ERV/ALR sulfhydryl oxidase domain	IPR017905	mitochondrial fad-linked sulfhydryl oxidase erv1
Up-regulated	AALT_g2085	2904.41	1.5155	0.449966	3.36804	0.000757054	0.00229792	PF17135	Ribosomal protein L18e/L15P	IPR021131	hypothetical protein AA0111_g5585
Up-regulated	AALT_g566	38.8608	1.51497	0.396987	3.81617	0.000135539	0.000482452				3-isopropylmalate dehydrogenase
Up-regulated	AALT_g8237	172.042	1.51401	0.389545	3.8866	0.00010166	0.000373212	PF08645	Polynucleotide kinase 3 phosphatase	IPR013954	DNA kinase/phosphatase Pnk1
Up-regulated	AALT_g11484	700.302	1.5134	0.302887	4.99656	5.83615e-07	3.23673e-06	PF13302	GNAT domain	IPR000182	ribosomal protein S15
Up-regulated	AALT_g9659	72.198	1.51335	0.317476	4.76683	1.87145e-06	9.53707e-06				hypothetical protein AALT_g9659
Up-regulated	AALT_g10099	29.9559	1.51194	0.440527	3.43211	0.000598898	0.0018653	PF01026	TatD family	IPR001130	Metallo-dependent hydrolase
Up-regulated	AALT_g1621	178.088	1.5117	0.395548	3.82179	0.000132487	0.000472717				hypothetical protein CC77DRAFT_1056035
Up-regulated	AALT_g113	75.8366	1.51147	0.367452	4.1134	3.89877e-05	0.000155365				hypothetical protein AA0111_g5775
Up-regulated	AALT_g11376	488.782	1.51073	0.275818	5.47725	4.31996e-08	2.86756e-07	PF13513	Gcn1, N-terminal	IPR022716	translational activator
Up-regulated	AALT_g10814	18.8904	1.51069	0.553865	2.72754	0.00638079	0.0153352				hypothetical protein AALT_g10814
Up-regulated	AALT_g5355	29.529	1.51035	0.630259	2.3964	0.0165571	0.0353757	PF01144	Coenzyme A transferase family I	IPR004165	hypothetical protein CC77DRAFT_1034443
Up-regulated	AALT_g1420	91.2012	1.51023	0.394231	3.83083	0.000127712	0.00045897	PF01593	Amine oxidase	IPR002937	amine oxidase
Up-regulated	AALT_g5899	249.522	1.50984	0.285851	5.28189	1.27859e-07	7.90672e-07	PF05187			electron transfer flavoprotein-ubiquinone oxidoreductase
Up-regulated	AALT_g8348	250.656	1.50933	0.430938	3.50243	0.000461034	0.00146888	PF07780	Ribosomal RNA methyltransferase, Spb1, C-terminal	IPR012920	hypothetical protein CC77DRAFT_990206
Up-regulated	AALT_g8344	217.311	1.509	0.274353	5.50023	3.79302e-08	2.53186e-07	PF08438	Uncharacterised GTP-binding protein, C-terminal	IPR013646	putative GTP-binding protein
Up-regulated	AALT_g10604	39.3248	1.50824	0.410344	3.67555	0.000237338	0.000803583	PF12706	Metallo-beta-lactamase	IPR001279	Metallo-hydrolase/oxidoreductase
Up-regulated	AALT_g10336	25.7842	1.50811	0.482418	3.12615	0.00177112	0.00493886	PF10544	Bacteriophage T5, Orf172 DNA-binding	IPR018306	hypothetical protein AALT_g10336
Up-regulated	AALT_g8109	345.66	1.50746	0.240737	6.26182	3.80503e-10	3.35647e-09	PF04252	RNA methyltransferase TK0422/Sfm1	IPR007364	DUF431-like protein
Up-regulated	AALT_g10781	100.18	1.50744	0.290828	5.18325	2.18048e-07	1.2999e-06	PF00383	Cytidine and deoxycytidylate deaminase domain	IPR002125	tRNA-specific adenosine-34 deaminase subunit tad3
Up-regulated	AALT_g1766	779.202	1.50684	0.306142	4.92202	8.56575e-07	4.62798e-06	PF01253	SUI1 domain	IPR001950	Eukaryotic translation initiation factor SUI1
Up-regulated	AALT_g7642	196.842	1.50455	0.277062	5.43036	5.62398e-08	3.64794e-07				hypothetical protein CC77DRAFT_1060812
Up-regulated	AALT_g11585	24.3088	1.50311	0.495243	3.03509	0.00240462	0.0064527	PF00583	GNAT domain	IPR000182	gcn5-related n-acetyltransferase
Up-regulated	AALT_g6675	2111.58	1.50228	0.402417	3.73314	0.000189111	0.0006527	PF01778	Ribosomal L28e/Mak16	IPR029004	ribosomal protein L28e
Up-regulated	AALT_g890	70.6208	1.50211	0.403369	3.7239	0.000196168	0.000674717	PF17652	Glycosyl hydrolase family 81, C-terminal domain	IPR040720	endo-beta-1,3-glucanase-like protein
Up-regulated	AALT_g4715	265.014	1.50152	0.254653	5.89636	3.71603e-09	2.84665e-08	PF01920	Prefoldin beta-like	IPR002777	Prefoldin, subunit 4
Up-regulated	AALT_g7827	133.783	1.5006	0.319584	4.6955	2.6596e-06	1.3215e-05	PF04900	rRNA-processing protein Fcf1/Utp23	IPR006984	hypothetical protein CC77DRAFT_1039859
Up-regulated	AALT_g5054	632.604	1.50047	0.560782	2.67567	0.007458	0.0176378	PF13434	L-lysine 6-monooxygenase/L-ornithine 5-monooxygenase	IPR025700	L-ornithine 5-monooxygenase (L-ornithine N(5)-oxygenase)
Up-regulated	AALT_g7165	147.96	1.49992	0.370713	4.04605	5.20889e-05	0.000201387	PF05997	Nucleolar, Nop52	IPR010301	hypothetical protein AA0111_g8026
Up-regulated	AALT_g9403	249.778	1.4997	0.35084	4.2746	1.91484e-05	8.08406e-05	PF00106	Short-chain dehydrogenase/reductase SDR	IPR002347	NAD(P)-binding protein
Up-regulated	AALT_g11528	14.1083	1.4997	0.593878	2.52526	0.0115613	0.0259174				hypothetical protein AALT_g11528
Up-regulated	AALT_g11754	133.734	1.49956	0.320916	4.67276	2.97177e-06	1.46623e-05	PF00172	Zn(2)-C6 fungal-type DNA-binding domain	IPR001138	AktR-1
Up-regulated	AALT_g9862	19.1664	1.49937	0.546306	2.74456	0.00605922	0.0146687	PF07690	Major facilitator superfamily	IPR011701	MFS general substrate transporter
Up-regulated	AALT_g4553	132.962	1.49903	0.340688	4.40001	1.08245e-05	4.77424e-05	PF01709	Transcriptional regulator TACO1-like	IPR002876	YebC-like protein
Up-regulated	AALT_g22	221.646	1.49791	0.355933	4.20841	2.57169e-05	0.000105824				hypothetical protein CC77DRAFT_1042521
Up-regulated	AALT_g325	18.6264	1.49767	0.533709	2.80616	0.00501356	0.0124194	PF00891	O-methyltransferase domain	IPR001077	S-adenosyl-L-methionine-dependent methyltransferase
Up-regulated	AALT_g11483	2724.9	1.49703	0.411249	3.6402	0.000272421	0.000910741	PF16122	40S ribosomal protein SA, C-terminal domain	IPR032281	ribosomal protein S2
Up-regulated	AALT_g10081	21.5194	1.49687	0.522476	2.86496	0.00417063	0.0105392	PF13520	Amino acid/polyamine transporter I	IPR002293	amino acid transporter
Up-regulated	AALT_g5725	162.21	1.4965	0.268681	5.56982	2.55007e-08	1.75418e-07				s-adenosylmethionine-dependent methyltransferase-like protein
Up-regulated	AALT_g2533	12.7614	1.49537	0.626019	2.3887	0.016908	0.0360288				hypothetical protein CC77DRAFT_1096303
Up-regulated	AALT_g3665	235.605	1.49479	0.352152	4.24473	2.18857e-05	9.14027e-05	PF09365	Conserved hypothetical protein CHP02453	IPR012808	protein fam92a1
Up-regulated	AALT_g7737	263.49	1.49478	0.287524	5.19878	2.00604e-07	1.20615e-06	PF00899	THIF-type NAD/FAD binding fold	IPR000594	hypothetical protein CC77DRAFT_960679
Up-regulated	AALT_g7222	307.955	1.4918	0.305963	4.87575	1.08398e-06	5.7397e-06	PF17285	PRMT5, TIM barrel domain	IPR035247	protein arginine N-methyltransferase HSL7
Up-regulated	AALT_g5374	257.465	1.49146	0.543469	2.74434	0.00606324	0.0146732	PF05726	Pirin, C-terminal domain	IPR008778	RmlC-like cupin
Up-regulated	AALT_g3109	202.553	1.49111	0.23385	6.37636	1.81351e-10	1.68307e-09	PF00388	Phosphatidylinositol-specific phospholipase C, X domain	IPR000909	PLC-like phosphodiesterase
Up-regulated	AALT_g9936	178.808	1.49091	0.242913	6.13761	8.37716e-10	7.05088e-09	PF17799	Rrp7, RRM-like N-terminal domain	IPR040447	duf500-like protein
Up-regulated	AALT_g1965	145.536	1.49001	0.377463	3.94744	7.89923e-05	0.000295448	PF00956	Nucleosome assembly protein (NAP)	IPR002164	nap family protein
Up-regulated	AALT_g1339	102.453	1.48991	0.356522	4.179	2.92792e-05	0.000119347	PF01722	BolA protein	IPR002634	bola-like protein
Up-regulated	AALT_g5402	564.525	1.48853	0.300911	4.94674	7.54667e-07	4.12973e-06	PF00441	Acyl-CoA dehydrogenase/oxidase C-terminal	IPR009075	acyl-CoA dehydrogenase NM domain-like protein
Up-regulated	AALT_g6283	45.7648	1.488	0.38172	3.89816	9.69276e-05	0.000357047				hypothetical protein AALT_g6283
Up-regulated	AALT_g8807	304.226	1.48786	0.3594	4.13984	3.47554e-05	0.000139948	PF00171	Aldehyde dehydrogenase domain	IPR015590	aldehyde dehydrogenase-like protein
Up-regulated	AALT_g9250	1141.02	1.48726	0.283456	5.24689	1.54685e-07	9.45782e-07	PF01118	Semialdehyde dehydrogenase, NAD-binding	IPR000534	bifunctional acetylglutamate kinase/N-acetyl-gamma-glutamyl-phosphate reductase
Up-regulated	AALT_g5953	92.34	1.48654	0.40067	3.71013	0.00020715	0.000709017	PF02582	Domain of unknown function DUF155	IPR003734	DUF155-like protein
Up-regulated	AALT_g5741	31.0774	1.48552	0.571612	2.59882	0.00935445	0.0215407	PF07519	Tannase/feruloyl esterase	IPR011118	tannase and feruloyl esterase
Up-regulated	AALT_g4215	418.283	1.4848	0.268946	5.52081	3.37434e-08	2.26889e-07	PF06747	CHCH	IPR010625	mitochondrial intermembrane space import and assembly protein 40
Up-regulated	AALT_g2094	178.871	1.48381	0.38866	3.81777	0.000134666	0.00047981				mitochondrial ribosomal protein subunit L31
Up-regulated	AALT_g354	213.114	1.47994	0.296325	4.99431	5.90467e-07	3.27169e-06				hypothetical protein AALT_g354
Up-regulated	AALT_g4807	49.3325	1.47932	0.41004	3.60774	0.000308876	0.00102117	PF00172	Zn(2)-C6 fungal-type DNA-binding domain	IPR001138	hypothetical protein CC77DRAFT_646393
Up-regulated	AALT_g2087	164.942	1.47827	0.276643	5.34359	9.1123e-08	5.76339e-07	PF07985	SRR1-like domain	IPR012942	hypothetical protein AALT_g2087
Up-regulated	AALT_g11851	14.3904	1.4761	0.597983	2.46846	0.0135695	0.0297349				P-loop containing nucleoside triphosphate hydrolase protein
Up-regulated	AALT_g1580	25.764	1.47389	0.568886	2.59083	0.0095746	0.0219882	PF03006	AdipoR/Haemolysin-III-related	IPR004254	HlyIII-like protein
Up-regulated	AALT_g4036	856.444	1.47366	0.22701	6.4916	8.49305e-11	8.20102e-10	PF00118	Chaperonin Cpn60/TCP-1 family	IPR002423	T-complex protein 1 subunit gamma
Up-regulated	AALT_g6815	2931.65	1.47358	0.393483	3.74495	0.000180427	0.000625806	PF00276	Ribosomal protein L25/L23	IPR013025	hypothetical protein CC77DRAFT_1021147
Up-regulated	AALT_g6773	129.184	1.47357	0.526179	2.80051	0.00510222	0.0126233	PF00005	ABC transporter-like	IPR003439	hypothetical protein AALT_g6773
Up-regulated	AALT_g235	49.7101	1.47351	0.437473	3.36824	0.000756492	0.0022968	PF10609	Flagellum site-determining protein YlxH/ Fe-S cluster assembling factor NBP35	IPR033756	P-loop containing nucleoside triphosphate hydrolase protein
Up-regulated	AALT_g7821	203.475	1.47267	0.457101	3.22176	0.00127408	0.00368008	PF08561	Ribosomal protein L37, mitochondrial	IPR013870	hypothetical protein CC77DRAFT_825234
Up-regulated	AALT_g10967	115.217	1.47257	0.306366	4.80659	1.53529e-06	7.93235e-06	PF04931	DNA polymerase V/Myb-binding protein 1A	IPR007015	ubiquitin carboxyl-terminal hydrolase 14
Up-regulated	AALT_g7285	164.156	1.47241	0.301406	4.88515	1.03352e-06	5.50182e-06	PF05773	RWD domain	IPR006575	hypothetical protein AA0111_g6411
Up-regulated	AALT_g138	27.999	1.47235	0.456805	3.22316	0.00126786	0.00366656				hypothetical protein AALT_g138
Up-regulated	AALT_g4878	54.152	1.4718	0.355227	4.14325	3.42416e-05	0.000138205	PF01509	Pseudouridine synthase II, N-terminal	IPR002501	tRNA pseudouridine synthase B
Up-regulated	AALT_g8808	30.0703	1.47154	0.505663	2.91011	0.00361301	0.00927538	PF03648	Alpha glucuronidase, N-terminal	IPR005154	alpha-glucuronidase
Up-regulated	AALT_g889	107.282	1.47126	0.473236	3.10893	0.00187769	0.00520821				Utp14-like protein
Up-regulated	AALT_g7254	327.834	1.47062	0.2329	6.31436	2.71283e-10	2.4603e-09				hypothetical protein AA0114_g5216
Up-regulated	AALT_g3540	80.0273	1.46896	0.40944	3.58772	0.00033358	0.00109466	PF13632	Glycosyltransferase 2-like	IPR001173	glycosyl transferase family 2 protein
Up-regulated	AALT_g7013	19.721	1.46872	0.556603	2.63872	0.00832208	0.0194106	PF00135	Carboxylesterase, type B	IPR002018	carboxylesterase type B
Up-regulated	AALT_g9326	1410.65	1.46794	0.274999	5.33799	9.39836e-08	5.94117e-07	PF01176	RNA-binding domain, S1, IF1 type	IPR006196	eukaryotic translation initiation factor 1A
Up-regulated	AALT_g7343	82.7664	1.4679	0.332294	4.41749	9.98555e-06	4.44746e-05				hypothetical protein CC77DRAFT_1019104
Up-regulated	AALT_g1187	63.4634	1.46589	0.356851	4.10784	3.99372e-05	0.000158628	PF13649	Methyltransferase domain 25	IPR041698	uncharacterized protein AALT_g1187
Up-regulated	AALT_g245	205.792	1.46588	0.324039	4.52378	6.07457e-06	2.81117e-05	PF00106	Short-chain dehydrogenase/reductase SDR	IPR002347	NAD(P)-binding protein
Up-regulated	AALT_g10285	18.0618	1.46582	0.575057	2.549	0.0108033	0.0244479				HET domain protein
Up-regulated	AALT_g5482	4802.18	1.46512	0.337282	4.34391	1.39971e-05	6.06811e-05	PF00428			ribosomal protein 60S
Up-regulated	AALT_g5032	78.7646	1.46483	0.482636	3.03507	0.00240483	0.0064527	PF00022	Actin family	IPR004000	actin-like protein
Up-regulated	AALT_g3513	146.715	1.46359	0.327741	4.46569	7.98094e-06	3.62177e-05	PF07896	Succinate dehydrogenase assembly factor 4	IPR012875	DUF1674-like protein
Up-regulated	AALT_g2209	137.266	1.46224	0.574053	2.54722	0.0108586	0.0245543				hypothetical protein AALT_g2209
Up-regulated	AALT_g3774	220.606	1.46062	0.319861	4.56642	4.9612e-06	2.34039e-05	PF08161	Uncharacterised domain NUC173	IPR012978	NUC173-like protein
Up-regulated	AALT_g3830	302.035	1.45932	0.246787	5.91327	3.35383e-09	2.58746e-08	PF00155	Aminotransferase, class I/classII	IPR004839	PLP-dependent transferase
Up-regulated	AALT_g1283	988.323	1.45876	0.483683	3.01595	0.00256179	0.00681563	PF00171	Aldehyde dehydrogenase domain	IPR015590	hypothetical protein CUC08_Gglean012094
Up-regulated	AALT_g10029	45.0059	1.4578	0.473358	3.07969	0.00207214	0.00567356	PF11951	Fungal transcription factor	IPR021858	hypothetical protein AALT_g10029
Up-regulated	AALT_g9493	597.384	1.45681	0.232249	6.27263	3.55009e-10	3.14787e-09	PF07217	Heterokaryon incompatibility Het-C	IPR010816	hypothetical protein AA0111_g6150
Up-regulated	AALT_g2692	84.527	1.45675	0.332601	4.37988	1.18744e-05	5.19885e-05				hypothetical protein AA0115_g10595
Up-regulated	AALT_g1469	23.2129	1.45555	0.502053	2.89919	0.00374129	0.00957794	PF13847	Methyltransferase domain	IPR025714	methyltransferase MppJ
Up-regulated	AALT_g10261	70.303	1.45526	0.379614	3.83353	0.000126318	0.000454508				hypothetical protein AALT_g10261
Up-regulated	AALT_g2659	12.9755	1.45521	0.636012	2.28802	0.0221362	0.0454961				hypothetical protein AALT_g2659
Up-regulated	AALT_g5883	177.714	1.45467	0.248189	5.86114	4.59707e-09	3.48232e-08	PF12171	Zinc finger, double-stranded RNA binding	IPR022755	DnaJ-like protein
Up-regulated	AALT_g9075	30.8956	1.45448	0.452363	3.21529	0.00130314	0.00375222	PF06985	Heterokaryon incompatibility	IPR010730	heterokaryon incompatibility
Up-regulated	AALT_g6902	527.822	1.45397	0.393483	3.69512	0.000219786	0.000748189	PF04190	Golgi to ER traffic protein 4	IPR007317	DUF410-like protein
Up-regulated	AALT_g1808	584.332	1.4521	0.299179	4.85362	1.21225e-06	6.37929e-06	PF04055	Radical SAM	IPR007197	Lipoyl synthase
Up-regulated	AALT_g7766	320.62	1.45182	0.24798	5.85459	4.78183e-09	3.60297e-08	PF03908	Sec20	IPR005606	Sec20-like protein
Up-regulated	AALT_g5361	26.0161	1.4516	0.443877	3.27026	0.00107447	0.00315314	PF01915	Glycoside hydrolase family 3 C-terminal domain	IPR002772	glycoside hydrolase
Up-regulated	AALT_g1104	548.053	1.45153	0.211216	6.87225	6.31958e-12	6.97727e-11	PF02799	Myristoyl-CoA:protein N-myristoyltransferase, C-terminal	IPR022677	glycylpeptide N-tetradecanoyltransferase
Up-regulated	AALT_g527	71.5769	1.45139	0.355298	4.08499	4.4079e-05	0.000173453	PF02423	Ornithine cyclodeaminase/mu-crystallin	IPR003462	NAD(P)-binding protein
Up-regulated	AALT_g9962	35.692	1.45097	0.483338	3.00197	0.00268236	0.00711263	PF09996	Protein of unknown function DUF2237	IPR018714	hypothetical protein CC77DRAFT_454390
Up-regulated	AALT_g269	35.7242	1.4503	0.553653	2.6195	0.00880581	0.0203914	PF00005	ABC transporter-like	IPR003439	hypothetical protein AALT_g269
Up-regulated	AALT_g7403	75.9386	1.44988	0.311706	4.65143	3.29639e-06	1.61372e-05	PF13302	GNAT domain	IPR000182	N-acetyltransferase
Up-regulated	AALT_g8772	81.8281	1.44973	0.478165	3.03186	0.00243055	0.00651439	PF17862	AAA ATPase, AAA+ lid domain	IPR041569	ribosome biogenesis ATPase RIX7
Up-regulated	AALT_g1636	195.5	1.44966	0.344883	4.20335	2.62995e-05	0.000108087	PF03446	6-phosphogluconate dehydrogenase, NADP-binding	IPR006115	6-phosphogluconate dehydrogenase C-terminal domain-like protein
Up-regulated	AALT_g6477	54.5789	1.44945	0.406403	3.56654	0.000361725	0.00117859				Alpha/Beta hydrolase protein
Up-regulated	AALT_g11619	133.934	1.44896	0.35458	4.08642	4.3809e-05	0.000172504				hypothetical protein AALT_g11619
Up-regulated	AALT_g8886	75.8002	1.44774	0.453826	3.19008	0.00142232	0.00404947	PF01096	Zinc finger, TFIIS-type	IPR001222	hypothetical protein CC77DRAFT_1031411
Up-regulated	AALT_g5430	233.113	1.44759	0.262116	5.52271	3.33802e-08	2.247e-07	PF00795	Carbon-nitrogen hydrolase	IPR003010	carbon-nitrogen hydrolase
Up-regulated	AALT_g3746	190.831	1.44703	0.283914	5.09671	3.45612e-07	1.99366e-06	PF00106	Short-chain dehydrogenase/reductase SDR	IPR002347	actin patch protein
Up-regulated	AALT_g7061	31.9194	1.44674	0.532721	2.71575	0.0066126	0.0158286				hypothetical protein AALT_g7061
Up-regulated	AALT_g2188	225.167	1.44652	0.252077	5.73841	9.55722e-09	6.94846e-08	PF14226	Non-haem dioxygenase N-terminal domain	IPR026992	Clavaminate synthase-like protein
Up-regulated	AALT_g1528	127.616	1.44647	0.26241	5.51225	3.54277e-08	2.37412e-07	PF00186	Dihydrofolate reductase domain	IPR001796	dihydrofolate reductase
Up-regulated	AALT_g7494	66.9287	1.44621	0.377915	3.8268	0.000129818	0.000464858	PF01902	Diphthamide synthase domain	IPR002761	hypothetical protein AALT_g7494
Up-regulated	AALT_g10751	99.4461	1.44587	0.422302	3.42379	0.000617554	0.00191591	PF06102	rRNA biogenesis protein RRP36	IPR009292	DUF947-like protein
Up-regulated	AALT_g7866	432.744	1.44479	0.324308	4.45499	8.38985e-06	3.78717e-05	PF01201	Ribosomal protein S8e/ribosomal biogenesis NSA2	IPR022309	TGF-beta-inducible nuclear protein 1
Up-regulated	AALT_g6940	458.689	1.44426	0.301569	4.78914	1.675e-06	8.61315e-06	PF10503	Esterase, PHB depolymerase	IPR010126	hypothetical protein AALT_g6940
Up-regulated	AALT_g740	25.0216	1.44415	0.555761	2.5985	0.00936316	0.0215524	PF06985	Heterokaryon incompatibility	IPR010730	HET-like protein
Up-regulated	AALT_g1321	16.5233	1.44234	0.55	2.62243	0.00873042	0.0202483				c6 transcription factor protein
Up-regulated	AALT_g4210	71.4171	1.44036	0.316933	4.54467	5.50217e-06	2.56972e-05	PF00581	Rhodanese-like domain	IPR001763	hypothetical protein AA0111_g11505
Up-regulated	AALT_g9660	200.573	1.43995	0.264033	5.4537	4.93336e-08	3.23337e-07	PF03055	Carotenoid oxygenase	IPR004294	beta,beta-carotene 9&apos;,10&apos;-dioxygenase
Up-regulated	AALT_g10466	211.779	1.43965	0.437916	3.2875	0.0010108	0.00298684	PF00004	ATPase, AAA-type, core	IPR003959	ATPase family AAA-like protein 2
Up-regulated	AALT_g6919	54.6192	1.43851	0.38565	3.73009	0.000191412	0.000659688	PF06985	Heterokaryon incompatibility	IPR010730	uncharacterized protein AALT_g6919
Up-regulated	AALT_g7738	67.8717	1.43666	0.348699	4.12005	3.78791e-05	0.000151351	PF10193	Telomere length regulation protein, conserved domain	IPR019337	hypothetical protein CC77DRAFT_1060340
Up-regulated	AALT_g11111	118.486	1.43631	0.360738	3.98159	6.84557e-05	0.000258714	PF00153	Mitochondrial substrate/solute carrier	IPR018108	ADP,ATP carrier protein
Up-regulated	AALT_g5879	38.0759	1.43584	0.483165	2.97174	0.00296119	0.00776573	PF00264	Tyrosinase copper-binding domain	IPR002227	metal ion binding protein
Up-regulated	AALT_g3636	1622.37	1.43574	0.324206	4.42847	9.49033e-06	4.2438e-05	PF01849	Nascent polypeptide-associated complex NAC domain	IPR002715	hypothetical protein AA0111_g3583
Up-regulated	AALT_g4684	61.8778	1.43511	0.444296	3.23007	0.0012376	0.00358861				hypothetical protein AA0111_g12390
Up-regulated	AALT_g2923	14.7641	1.43437	0.610733	2.3486	0.0188442	0.039589				protein yetA
Up-regulated	AALT_g6065	150.464	1.43432	0.360732	3.97614	7.0043e-05	0.000263711	PF10021	Domain of unknown function DUF2263	IPR019261	hypothetical protein AA0118_g1233
Up-regulated	AALT_g232	82.0632	1.43382	0.381322	3.76013	0.000169824	0.000591955				N-terminal nucleophile aminohydrolase
Up-regulated	AALT_g839	89.7457	1.4336	0.418958	3.42182	0.00062203	0.00192929				cytidine and deoxycytidylate deaminase zinc-binding-like protein
Up-regulated	AALT_g7126	3573.62	1.43318	0.211639	6.77184	1.27158e-11	1.3611e-10	PF00736	Translation elongation factor EF1B, beta/delta subunit, guanine nucleotide exchange domain	IPR014038	elongation factor 1-beta
Up-regulated	AALT_g8739	178.253	1.43293	0.293107	4.88876	1.01472e-06	5.41139e-06	PF00886	Ribosomal protein S16	IPR000307	ribosomal protein S16
Up-regulated	AALT_g3317	94.1699	1.43245	0.360118	3.97774	6.95734e-05	0.000262357	PF01138	Exoribonuclease, phosphorolytic domain 1	IPR001247	hypothetical protein CC77DRAFT_1038880
Up-regulated	AALT_g2198	1010.62	1.43209	0.244853	5.84878	4.95188e-09	3.71936e-08	PF00749	Glutamyl/glutaminyl-tRNA synthetase, class Ib, catalytic domain	IPR020058	cytokinesis protein Cyk3
Up-regulated	AALT_g83	262.515	1.43157	0.297603	4.81032	1.50687e-06	7.79902e-06	PF00339	Arrestin-like, N-terminal	IPR011021	hypothetical protein AALT_g83
Up-regulated	AALT_g1971	168.928	1.43152	0.482634	2.96606	0.00301638	0.00788793	PF14622	Ribonuclease III domain	IPR000999	hypothetical protein CC77DRAFT_1018384
Up-regulated	AALT_g645	152.528	1.43089	0.315417	4.53649	5.71987e-06	2.65939e-05	PF00248	NADP-dependent oxidoreductase domain	IPR023210	Versiconal hemiacetal acetate reductase
Up-regulated	AALT_g7186	921.086	1.43059	0.310931	4.60098	4.20517e-06	2.01885e-05	PF06071	YchF, C-terminal domain	IPR013029	hypothetical protein CC77DRAFT_932261
Up-regulated	AALT_g5244	267.054	1.43022	0.233739	6.11889	9.42292e-10	7.8921e-09				wd repeat-containing protein
Up-regulated	AALT_g9586	129.423	1.42902	0.592376	2.41235	0.0158499	0.0340722	PF01485	IBR domain	IPR002867	hypothetical protein AALT_g9586
Up-regulated	AALT_g3051	382.42	1.42894	0.270301	5.28649	1.24689e-07	7.7307e-07	PF13616			FKBP-like protein
Up-regulated	AALT_g7532	1289.49	1.42869	0.300985	4.74671	2.06752e-06	1.04603e-05	PF00885	Lumazine/riboflavin synthase	IPR002180	6,7-dimethyl-8-ribityllumazine synthase
Up-regulated	AALT_g9316	48.3086	1.42782	0.519993	2.74585	0.00603542	0.014623	PF01238	Mannose-6-phosphate isomerase, type I	IPR001250	mannose-6-phosphate isomerase
Up-regulated	AALT_g9141	56.9186	1.4271	0.467541	3.05234	0.00227063	0.00614094	PF00656			hypothetical protein AALT_g9141
Up-regulated	AALT_g3620	3820.77	1.42696	0.419655	3.4003	0.000673109	0.00207211	PF01092	Ribosomal protein S6e	IPR001377	40s ribosomal protein s6
Up-regulated	AALT_g947	33.2141	1.4267	0.513813	2.77669	0.0054916	0.0134861				HET-like protein
Up-regulated	AALT_g7493	286.18	1.42528	0.262461	5.43042	5.62204e-08	3.64794e-07				eukaryotic type KH-domain (KH-domain type I)
Up-regulated	AALT_g1993	264.939	1.42446	0.280531	5.07775	3.81933e-07	2.18732e-06	PF03803	Scramblase	IPR005552	Scramblase-like protein
Up-regulated	AALT_g1614	292.673	1.42321	0.463214	3.07248	0.00212291	0.00579834	PF14492	Elongation Factor G, domain II	IPR041095	translation elongation factor G
Up-regulated	AALT_g6605	113.722	1.42236	0.632203	2.24985	0.0244584	0.0496025				hypothetical protein AALT_g6605
Up-regulated	AALT_g4431	393.016	1.4223	0.277043	5.13385	2.83873e-07	1.66324e-06	PF00425	Chorismate-utilising enzyme, C-terminal	IPR015890	hypothetical protein AA0111_g4889
Up-regulated	AALT_g1988	237.046	1.42193	0.329228	4.31899	1.56741e-05	6.74616e-05	PF00687	Ribosomal protein L1/ribosomal biogenesis protein	IPR028364	hypothetical protein AG0111_g615
Up-regulated	AALT_g7153	304.889	1.42154	0.364804	3.89673	9.74992e-05	0.000359041	PF00333	Ribosomal protein S5, N-terminal	IPR013810	hypothetical protein CC77DRAFT_1045332
Up-regulated	AALT_g9804	652.712	1.42109	0.215016	6.60923	3.86329e-11	3.8714e-10	PF01975	Survival protein SurE-like phosphatase/nucleotidase	IPR002828	sure-like protein
Up-regulated	AALT_g4140	43.951	1.41712	0.449969	3.14937	0.00163625	0.00460364				transcription factor nrm1 whi5
Up-regulated	AALT_g4277	90.514	1.41637	0.315431	4.49027	7.11319e-06	3.27152e-05				hypothetical protein AALT_g4277
Up-regulated	AALT_g9866	18.9011	1.4154	0.594061	2.38259	0.0171914	0.0365692				GroES-like protein
Up-regulated	AALT_g8583	120.091	1.4154	0.402318	3.51811	0.000434633	0.00139183	PF08546	Ketopantoate reductase, C-terminal domain	IPR013752	2-dehydropantoate 2-reductase
Up-regulated	AALT_g559	58.0151	1.41502	0.553519	2.55641	0.0105757	0.0239994	PF00107	Alcohol dehydrogenase, C-terminal	IPR013149	alcohol dehydrogenase GroES-like-like protein
Up-regulated	AALT_g1533	136.418	1.41433	0.378056	3.74107	0.00018324	0.000634457				C6 zinc finger-like protein
Up-regulated	AALT_g5700	209.752	1.41363	0.346067	4.08485	4.41049e-05	0.000173498	PF00076	RNA recognition motif domain	IPR000504	nucleolar protein 12
Up-regulated	AALT_g7998	149.961	1.41357	0.299902	4.71342	2.43589e-06	1.21896e-05	PF08643	Protein of unknown function DUF1776, fungi	IPR013952	DUF1776-like protein
Up-regulated	AALT_g6059	176.382	1.41271	0.284933	4.95802	7.12143e-07	3.90598e-06	PF02996	Prefoldin alpha-like	IPR004127	prefoldin subunit 3
Up-regulated	AALT_g1985	339.22	1.41265	0.452118	3.12451	0.00178103	0.00496533	PF00291	Pyridoxal-phosphate dependent enzyme	IPR001926	Cysteine synthase 1
Up-regulated	AALT_g3649	2582.73	1.4125	0.431655	3.27228	0.00106683	0.00313458	PF03501	Plectin/S10, N-terminal	IPR005326	hypothetical protein CC77DRAFT_1016408
Up-regulated	AALT_g4311	14.0335	1.41083	0.614879	2.29448	0.0217628	0.0448134	PF12796	Ankyrin repeat-containing domain	IPR020683	hypothetical protein AALT_g4311
Up-regulated	AALT_g153	869.035	1.41074	0.205992	6.84852	7.4616e-12	8.16262e-11	PF00156	Phosphoribosyltransferase domain	IPR000836	adenine phosphoribosyltransferase
Up-regulated	AALT_g7399	134.777	1.40978	0.392876	3.58835	0.000332778	0.00109233	PF06644	ATP11	IPR010591	ATP11-domain-containing protein
Up-regulated	AALT_g2316	301.773	1.40963	0.308368	4.57125	4.84827e-06	2.29815e-05	PF02538	Hydantoinase B/oxoprolinase	IPR003692	5-oxoprolinase (ATP-hydrolysing)
Up-regulated	AALT_g927	557.802	1.40923	0.361162	3.90195	9.54226e-05	0.000352155	PF05729	NACHT nucleoside triphosphatase	IPR007111	putative WD-repeat protein
[truncated: 2,792 more rows]

## Sheet: Table S4-MetC
Table S4 The differentially expressed genes (DEGs) between MetC mutant and widetype
Type	Gene	baseMean	log2FoldChange	lfcSE	stat	pvalue	FDR	Pfam_ID	Pfam_Annotation	InterPro_ID	NR_Annotation
Up-regulated	AALT_g12032	62.859	9.07093	1.24189	7.30412	2.79094e-13	3.61047e-11	PF00441	Acyl-CoA dehydrogenase/oxidase C-terminal	IPR009075	Aft10-1
Up-regulated	AALT_g11751	62.1276	9.05731	1.26455	7.16249	7.92271e-13	8.72565e-11	PF13193	AMP-binding enzyme, C-terminal domain	IPR025110	acyl-CoA synthetase
Up-regulated	AALT_g12017	71.5211	8.29182	1.2418	6.67727	2.43439e-11	1.93636e-09				hypothetical protein AALT_g12017
Up-regulated	AALT_g11713	33.1354	8.14876	1.27001	6.4163	1.39625e-10	9.35239e-09				hypothetical protein AALT_g11713
Up-regulated	AALT_g11723	25.1484	7.75079	2.22244	3.48751	0.000487543	0.00444965				c6 transcription protein
Up-regulated	AALT_g11810	23.1094	7.62876	1.35238	5.64098	1.69086e-08	6.89219e-07	PF15891	Nucleoside 2-deoxyribosyltransferase-like	IPR039470	hypothetical protein AALT_g11810
Up-regulated	AALT_g11728	193.79	7.60025	1.29572	5.86565	4.47379e-09	2.02541e-07				hypothetical protein AALT_g11728
Up-regulated	AALT_g11066	268.969	7.49508	0.644965	11.6209	3.2268e-31	9.23994e-28				hypothetical protein AALT_g11066
Up-regulated	AALT_g8639	18.8838	7.34056	1.44912	5.06553	4.07256e-07	1.11065e-05	PF00651	BTB/POZ domain	IPR000210	Kelch-like ECH-associated protein 1
Up-regulated	AALT_g11992	36.5533	7.31527	1.29577	5.6455	1.647e-08	6.74757e-07	PF00702	Cation-transporting P-type ATPase, C-terminal	IPR006068	plasma membrane calcium-transporting ATPase 2
Up-regulated	AALT_g7037	17.9407	7.26398	1.37753	5.27319	1.34072e-07	4.24215e-06				hypothetical protein AALT_g7037
Up-regulated	AALT_g11064	214.19	7.21092	0.72525	9.94267	2.71451e-23	2.22086e-20	PF15891	Nucleoside 2-deoxyribosyltransferase-like	IPR039470	hypothetical protein AALT_g11064
Up-regulated	AALT_g883	93.8735	7.20971	0.954336	7.55468	4.19886e-14	6.4125e-12				hypothetical protein AALT_g883
Up-regulated	AALT_g12015	123.949	7.18594	0.811053	8.86001	8.00041e-19	2.54546e-16	PF00664	ABC transporter type 1, transmembrane domain	IPR011527	heavy metal tolerance protein precursor
Up-regulated	AALT_g11717	16.1116	7.10672	1.49664	4.74844	2.04993e-06	4.51537e-05				hypothetical protein AALT_g11717
Up-regulated	AALT_g11737	15.2861	7.02857	1.41644	4.96212	6.97266e-07	1.75142e-05	PF00106	Short-chain dehydrogenase/reductase SDR	IPR002347	putative oxidoreductase ucpA
Up-regulated	AALT_g4813	29.802	7.02713	1.26492	5.5554	2.76977e-08	1.05049e-06	PF13520	Amino acid/polyamine transporter I	IPR002293	amino acid transporter
Up-regulated	AALT_g11947	14.944	7.00156	1.45124	4.82455	1.4032e-06	3.21446e-05				zinc finger phd-type protein
Up-regulated	AALT_g6043	14.6136	6.9721	1.37381	5.07499	3.87507e-07	1.05931e-05	PF02171	Piwi domain	IPR003165	Piwi-like protein
Up-regulated	AALT_g11063	49.2915	6.86723	1.13555	6.0475	1.4711e-09	7.55606e-08	PF00933	Glycoside hydrolase, family 3, N-terminal	IPR001764	glycoside hydrolase
Up-regulated	AALT_g11071	13.5999	6.85969	1.36829	5.01332	5.34981e-07	1.40221e-05				hypothetical protein AALT_g11071
Up-regulated	AALT_g11942	13.3593	6.83751	2.30208	2.97014	0.00297663	0.0189624	PF13561			1.3.8-trihydroxynaphthalene reductase
Up-regulated	AALT_g6982	12.8317	6.78156	1.29404	5.24063	1.60032e-07	4.98099e-06				hypothetical protein AALT_g6982
Up-regulated	AALT_g8052	12.6404	6.75894	1.38441	4.8822	1.04909e-06	2.50863e-05				hypothetical protein AALT_g8052
Up-regulated	AALT_g8957	363.731	6.72715	1.13735	5.91474	3.32406e-09	1.56682e-07	PF02668	TauD/TfdA-like domain	IPR003819	TauD-like protein
Up-regulated	AALT_g11757	43.457	6.70137	1.13624	5.89786	3.68254e-09	1.71463e-07	PF14765	Polyketide synthase, dehydratase domain	IPR020807	polyketide synthase
Up-regulated	AALT_g11556	11.3103	6.60299	1.31934	5.00478	5.59257e-07	1.4625e-05				hypothetical protein AALT_g11556
Up-regulated	AALT_g11727	60.2184	6.56353	0.936701	7.00707	2.43354e-12	2.40291e-10	PF00096	Zinc finger C2H2-type	IPR013087	zinc finger c2h2-type integrase DNA-binding protein
Up-regulated	AALT_g11068	11.0273	6.56311	1.30015	5.04796	4.46545e-07	1.21202e-05				hypothetical protein AALT_g11068
Up-regulated	AALT_g11938	21.0054	6.51725	1.38964	4.68989	2.73355e-06	5.77678e-05	PF12171	Zinc finger, double-stranded RNA binding	IPR022755	zinc finger protein
Up-regulated	AALT_g10556	21.0125	6.51534	1.33533	4.87921	1.06509e-06	2.53739e-05	PF00550	Phosphopantetheine binding ACP domain	IPR009081	male sterility protein
Up-regulated	AALT_g951	10.4607	6.49264	1.48481	4.37271	1.22712e-05	0.000211042	PF01042	YjgF/YER057c/UK114 family	IPR006175	putative L-PSP endoribonuclease family protein Brt1
Up-regulated	AALT_g11172	362.793	6.47652	0.686429	9.43508	3.90678e-21	2.13087e-18	PF00797	Arylamine N-acetyltransferase	IPR001447	arylamine N-acetyltransferase 2
Up-regulated	AALT_g11726	57.1039	6.47529	0.905942	7.14758	8.83205e-13	9.6345e-11				hypothetical protein AALT_g11726
Up-regulated	AALT_g11017	10.1224	6.43692	1.30751	4.92302	8.52169e-07	2.09908e-05				histone-lysine N-methyltransferase, H3 lysine-36 specific
Up-regulated	AALT_g7205	9.9894	6.42296	1.50608	4.26469	2.00181e-05	0.000318454	PF13460	NAD(P)-binding domain	IPR016040	NAD(P)-binding protein
Up-regulated	AALT_g3841	1903.22	6.38523	1.02244	6.24512	4.23462e-10	2.4621e-08	PF01596	Class I-like SAM-dependent O-methyltransferase	IPR002935	O-methyltransferas-like protein family 3
Up-regulated	AALT_g11075	31.8438	6.37278	2.06663	3.08366	0.00204473	0.0140595				hypothetical protein AALT_g11075
Up-regulated	AALT_g7024	65.6522	6.33102	0.991086	6.38796	1.68113e-10	1.1046e-08	PF07690	Major facilitator superfamily	IPR011701	MFS general substrate transporter
Up-regulated	AALT_g2766	104.064	6.30603	0.951751	6.62571	3.45577e-11	2.65654e-09	PF01965	DJ-1/PfpI	IPR002818	class I glutamine amidotransferase-like protein
Up-regulated	AALT_g11802	17.0076	6.2083	1.50324	4.12994	3.62857e-05	0.000520822				hypothetical protein AALT_g11802
Up-regulated	AALT_g10193	8.43533	6.17063	1.6422	3.75754	0.000171592	0.00191188	PF12796	Ankyrin repeat-containing domain	IPR020683	peptide-N4-(N-acetyl-beta-glucosaminyl)asparagine amidase A
Up-regulated	AALT_g3286	1092.63	6.07123	0.705765	8.60234	7.81091e-18	2.13015e-15	PF12900	Pyridoxamine 5'-phosphate oxidase-related	IPR024747	5-nitroimidazole antibiotic resistance protein
Up-regulated	AALT_g11070	41.3293	6.06849	1.0527	5.76471	8.17975e-09	3.48293e-07	PF00400	WD40 repeat	IPR001680	periodic tryptophan protein-like protein
Up-regulated	AALT_g10623	91.6592	6.00999	0.899442	6.68191	2.35842e-11	1.90235e-09				hypothetical protein CC77DRAFT_865710
Up-regulated	AALT_g6754	7.46868	6.00336	1.35918	4.41691	1.00121e-05	0.000178628				hypothetical protein AALT_g6754
Up-regulated	AALT_g896	7.32919	5.97331	1.38675	4.30741	1.65175e-05	0.000275388	PF01328	Chloroperoxidase	IPR000028	Cloroperoxidase
Up-regulated	AALT_g11704	14.1044	5.93309	1.2739	4.65741	3.20207e-06	6.58465e-05				hypothetical protein AALT_g11704
Up-regulated	AALT_g11945	7.11614	5.92983	1.67395	3.54241	0.000396483	0.00375006				hypothetical protein AALT_g11945
Up-regulated	AALT_g6878	7.04703	5.92419	1.52842	3.87603	0.000106177	0.0012815				hypothetical protein AALT_g6878
Up-regulated	AALT_g4989	13.8038	5.90153	1.30942	4.50698	6.57579e-06	0.000124494				cytochrome p450 protein
Up-regulated	AALT_g2736	71.9865	5.887	0.788736	7.46384	8.40377e-14	1.17386e-11				hypothetical protein AA0115_g10641
Up-regulated	AALT_g11771	6.83277	5.87367	1.52442	3.85304	0.000116659	0.00138468	PF13088	Sialidase	IPR011040	neuraminidase
Up-regulated	AALT_g11065	6.82749	5.86736	1.40504	4.17594	2.96759e-05	0.000440866	PF00134	Cyclin, N-terminal	IPR006671	hypothetical protein AALT_g11065
Up-regulated	AALT_g2765	123.964	5.86367	0.81769	7.17102	7.44393e-13	8.27794e-11	PF07110	EthD domain	IPR009799	ethyl tert-butyl ether degradation EthD
Up-regulated	AALT_g11734	59.934	5.85645	0.832922	7.03121	2.04753e-12	2.03934e-10	PF01266	FAD dependent oxidoreductase	IPR006076	FAD dependent oxidoreductase
Up-regulated	AALT_g11956	6.76988	5.85598	1.66679	3.51333	0.000442519	0.00410441	PF00305	Lipoxygenase, C-terminal	IPR013819	manganese lipoxygenase protein
Up-regulated	AALT_g7804	6.75291	5.85312	1.37031	4.27138	1.94263e-05	0.000311201				hypothetical protein AALT_g7804
Up-regulated	AALT_g11940	6.67763	5.83551	1.6378	3.56302	0.00036662	0.00352583				hypothetical protein AALT_g11940
Up-regulated	AALT_g8714	6.55569	5.82027	1.46461	3.97393	7.06965e-05	0.0009078				hypothetical protein AALT_g8714
Up-regulated	AALT_g11949	6.58233	5.81573	1.585	3.66923	0.000243285	0.00253096				hypothetical protein AA0115_g13018
Up-regulated	AALT_g11685	6.4675	5.79868	1.41167	4.10768	3.9966e-05	0.00056426	PF13521	NadR/Ttd14, AAA domain	IPR038727	putative radical s-adenosyl methionine-like protein 2 protein
Up-regulated	AALT_g7922	117.076	5.78472	0.797475	7.2538	4.0524e-13	4.99098e-11	PF00172	Zn(2)-C6 fungal-type DNA-binding domain	IPR001138	fungal specific transcription factor
Up-regulated	AALT_g4913	41.5736	5.76215	1.64009	3.51332	0.000442549	0.00410441				putative amino acid permease protein
Up-regulated	AALT_g5028	6.2074	5.73924	1.56739	3.66166	0.000250589	0.00259986				glycoside hydrolase
Up-regulated	AALT_g11991	22.0169	5.72889	1.15435	4.96286	6.94616e-07	1.7486e-05				cysteine-rich secretory protein family-like protein
Up-regulated	AALT_g11952	6.17866	5.7237	1.4739	3.88337	0.000103017	0.00125528				hypothetical protein AALT_g11952
Up-regulated	AALT_g4119	6.13873	5.71158	1.45083	3.93678	8.25819e-05	0.00104059	PF00069	Protein kinase domain	IPR000719	hypothetical protein AALT_g4119
Up-regulated	AALT_g2658	20.9422	5.67482	1.21862	4.65677	3.21213e-06	6.5935e-05	PF00106	Short-chain dehydrogenase/reductase SDR	IPR002347	NAD(P)-binding protein
Up-regulated	AALT_g11819	5.9459	5.66682	1.65861	3.41662	0.000634045	0.00548102				hypothetical protein AALT_g11819
Up-regulated	AALT_g2760	49.9676	5.64787	1.01179	5.58205	2.377e-08	9.19802e-07				hypothetical protein AALT_g2760
Up-regulated	AALT_g4298	11.5161	5.64339	1.33566	4.22516	2.38773e-05	0.000367595				hypothetical protein AALT_g4298
Up-regulated	AALT_g9176	5.65948	5.60033	1.44042	3.88799	0.000101076	0.00123425	PF00561	Alpha/beta hydrolase fold-1	IPR000073	hydrolase
Up-regulated	AALT_g2735	106.836	5.5941	0.720027	7.7693	7.89241e-15	1.41517e-12				hypothetical protein AALT_g2735
Up-regulated	AALT_g10294	5.63977	5.59067	1.39323	4.01273	6.00198e-05	0.000793842				hypothetical protein AALT_g10294
Up-regulated	AALT_g8716	60.3826	5.57749	0.867485	6.4295	1.28027e-10	8.72867e-09	PF13302	GNAT domain	IPR000182	N-acetyltransferase
Up-regulated	AALT_g11803	11.0435	5.57684	1.64445	3.39131	0.000695588	0.00590168	PF11937	Protein of unknown function DUF3455	IPR021851	hypothetical protein AALT_g11803
Up-regulated	AALT_g11811	21.886	5.57623	1.28315	4.34575	1.38802e-05	0.000233811	PF00933	Glycoside hydrolase, family 3, N-terminal	IPR001764	glycoside hydrolase
Up-regulated	AALT_g6635	70.6641	5.5497	0.739072	7.50901	5.9576e-14	8.5298e-12				hypothetical protein AALT_g6635
Up-regulated	AALT_g11719	5.47173	5.54571	1.69028	3.28094	0.00103461	0.00815787				hypothetical protein AALT_g11719
Up-regulated	AALT_g12016	29.3038	5.54038	0.955993	5.79542	6.81499e-09	2.97935e-07	PF00664	ABC transporter type 1, transmembrane domain	IPR011527	heavy metal tolerance protein precursor
Up-regulated	AALT_g10396	5.43301	5.54027	1.41746	3.9086	9.28322e-05	0.0011458				hypothetical protein AALT_g10396
Up-regulated	AALT_g7038	5.37713	5.53123	1.46588	3.77331	0.000161099	0.00181796	PF05368	NmrA-like domain	IPR008030	NmrA family protein
Up-regulated	AALT_g8302	5.34604	5.52207	1.57171	3.5134	0.000442403	0.00410441				hypothetical protein AALT_g8302
Up-regulated	AALT_g6411	5.32124	5.51727	1.64949	3.34484	0.000823311	0.00677944				hypothetical protein CC77DRAFT_1065418
Up-regulated	AALT_g9175	5.30865	5.50635	1.3963	3.94352	8.02937e-05	0.00101705				arrestin-like protein
Up-regulated	AALT_g7027	18.7354	5.47067	1.33416	4.10047	4.12308e-05	0.000577178				hypothetical protein AALT_g7027
Up-regulated	AALT_g10194	10.0835	5.4416	1.32481	4.10747	4.00017e-05	0.00056426				Methyltransferase CmcJ
Up-regulated	AALT_g2961	4.9247	5.40347	1.43753	3.75885	0.000170697	0.00190562				hypothetical protein AALT_g2961
Up-regulated	AALT_g6608	137.233	5.39723	0.554739	9.72933	2.26078e-22	1.52323e-19				hypothetical protein CC77DRAFT_1098343
Up-regulated	AALT_g4933	4.82939	5.37846	1.4687	3.66204	0.000250211	0.00259829				hypothetical protein CC77DRAFT_1006144
Up-regulated	AALT_g4632	9.56051	5.37203	1.43872	3.7339	0.000188537	0.00206256	PF01753	Zinc finger, MYND-type	IPR002893	alpha/beta-hydrolase
Up-regulated	AALT_g8151	4.75004	5.3473	1.46404	3.65243	0.000259775	0.00267819				hypothetical protein AALT_g8151
Up-regulated	AALT_g6995	9.30479	5.32808	1.32181	4.03089	5.55665e-05	0.000748775	PF01734	Patatin-like phospholipase domain	IPR002641	putative Calcium-independent phospholipase A2-gamma
Up-regulated	AALT_g3141	9.41822	5.32583	1.39505	3.81766	0.000134722	0.00156819				hypothetical protein AALT_g3141
Up-regulated	AALT_g735	44.5785	5.32459	0.828778	6.42463	1.3219e-10	8.90652e-09				fungal trichothecene efflux pump
Up-regulated	AALT_g3288	26.3649	5.30793	1.0213	5.1972	2.0231e-07	6.06612e-06	PF00248	NADP-dependent oxidoreductase domain	IPR023210	Aldo/keto reductase
Up-regulated	AALT_g320	90.9714	5.25763	0.527881	9.95988	2.28328e-23	2.01174e-20	PF05922	Peptidase S8 propeptide/proteinase inhibitor I9	IPR010259	subtilisin-like protease-like protein
Up-regulated	AALT_g11916	16.482	5.25062	1.15017	4.56507	4.99328e-06	9.87791e-05	PF12311	Protein of unknown function DUF3632	IPR022085	hypothetical protein AALT_g11916
Up-regulated	AALT_g7905	8.88664	5.24029	1.3163	3.98106	6.86077e-05	0.000887946	PF00012	Heat shock protein 70 family	IPR013126	actin-like ATPase domain-containing protein
Up-regulated	AALT_g3323	877.472	5.21805	0.510209	10.2273	1.49688e-24	1.90503e-21	PF00152	Aminoacyl-tRNA synthetase, class II (D/K/N)	IPR004364	lysine-tRNA ligase
Up-regulated	AALT_g11812	4.33278	5.21229	1.63437	3.18917	0.0014268	0.0106884	PF00067	Cytochrome P450	IPR001128	Cytochrome P450, E-class, group I
Up-regulated	AALT_g6547	4.30951	5.2035	1.44159	3.60956	0.000306717	0.00307093				ribosomal protein L2
Up-regulated	AALT_g5279	4.25718	5.1889	1.45021	3.57802	0.000346204	0.00338635				hypothetical protein AALT_g5279
Up-regulated	AALT_g12018	15.834	5.18348	1.17274	4.41999	9.87051e-06	0.000176651	PF00122	Cation-transporting P-type ATPase, N-terminal	IPR004014	plasma membrane calcium-transporting ATPase 2
Up-regulated	AALT_g4029	4.21166	5.18115	1.49986	3.45441	0.000551495	0.00489676				hypothetical protein AALT_g4029
Up-regulated	AALT_g11937	4.17377	5.16334	1.60426	3.21851	0.00128857	0.00981989	PF00443	Peptidase C19, ubiquitin carboxyl-terminal hydrolase	IPR001394	hypothetical protein AALT_g11937
Up-regulated	AALT_g11094	4.15914	5.15034	1.63834	3.14362	0.00166869	0.0120817				hypothetical protein AALT_g11094
Up-regulated	AALT_g11722	4.10631	5.13317	1.59545	3.21739	0.00129362	0.00985183				hypothetical protein AALT_g11722
Up-regulated	AALT_g11140	97.8199	5.07422	0.544544	9.3183	1.18222e-20	5.01524e-18				hypothetical protein AALT_g11140
Up-regulated	AALT_g6856	28.9777	5.06403	0.894611	5.6606	1.50848e-08	6.2376e-07				hypothetical protein AALT_g6856
Up-regulated	AALT_g6879	3.87221	5.05865	1.49804	3.37685	0.000733218	0.0061571				hypothetical protein AA0120_g8792
Up-regulated	AALT_g11814	3.86999	5.04729	1.68336	2.99834	0.00271457	0.0176663				hypothetical protein AALT_g11814
Up-regulated	AALT_g11575	213.193	5.03036	0.535689	9.39045	5.97429e-21	2.9752e-18				hypothetical protein AALT_g11575
Up-regulated	AALT_g3445	3.82446	5.03023	1.63	3.08604	0.00202844	0.0139878	PF05368	NmrA-like domain	IPR008030	NAD(P)-binding protein
Up-regulated	AALT_g11721	14.0711	5.02687	1.18879	4.22857	2.35176e-05	0.000364015				MSN2-like protein
Up-regulated	AALT_g6627	7.63878	5.01698	1.36497	3.67551	0.000237371	0.00249187	PF08241	Methyltransferase type 11	IPR013216	acetate--CoA ligase
Up-regulated	AALT_g12031	3.73729	4.99227	1.71707	2.90744	0.00364404	0.0221897	PF00107	Alcohol dehydrogenase, C-terminal	IPR013149	enoyl reductase
Up-regulated	AALT_g92	13.0656	4.98688	1.26217	3.95103	7.78159e-05	0.000988141	PF06094	Gamma-glutamylcyclotransferase, AIG2-like	IPR009288	AIG2-like family protein
Up-regulated	AALT_g11048	13.8079	4.97968	1.34186	3.71104	0.000206411	0.00220749				hypothetical protein AALT_g11048
Up-regulated	AALT_g952	14.3218	4.97155	1.22981	4.04254	5.28763e-05	0.000715047				Diaminopimelate epimerase-like protein
Up-regulated	AALT_g11069	27.2113	4.95787	0.961298	5.15747	2.50308e-07	7.33256e-06	PF00266	Aminotransferase class V domain	IPR000192	PLP-dependent transferase
Up-regulated	AALT_g11690	47.2979	4.95488	0.656939	7.54237	4.61516e-14	6.77719e-12	PF00636	Ribonuclease III domain	IPR000999	dsRNA-specific nuclease dicer
Up-regulated	AALT_g11720	13.9374	4.93283	1.21309	4.06634	4.77582e-05	0.000655117	PF03006	AdipoR/Haemolysin-III-related	IPR004254	telomerase-binding protein est1a protein
Up-regulated	AALT_g534	3.46429	4.89247	1.73143	2.82568	0.00471808	0.0271562	PF13639	Zinc finger, RING-type	IPR001841	uncharacterized protein AALT_g534
Up-regulated	AALT_g11922	3.34298	4.83375	1.59152	3.03719	0.00238795	0.0159391				hypothetical protein AALT_g11922
Up-regulated	AALT_g11943	18.1886	4.83021	1.10989	4.35197	1.3492e-05	0.000229833				hypothetical protein AALT_g11943
Up-regulated	AALT_g8928	3.30782	4.82801	1.52597	3.16389	0.00155677	0.0114818				hypothetical protein AALT_g8928
Up-regulated	AALT_g11583	23.9875	4.82446	0.834979	5.77794	7.56227e-09	3.25632e-07	PF03055	Carotenoid oxygenase	IPR004294	Beta-carotene 15,15&apos;-monooxygenase
Up-regulated	AALT_g11961	3.25123	4.79278	1.68076	2.85155	0.0043506	0.025581	PF00916	SLC26A/SulP transporter domain	IPR011547	hypothetical protein AALT_g11961
Up-regulated	AALT_g3831	3.21608	4.78503	1.53817	3.11086	0.00186546	0.0131732				hypothetical protein AALT_g3831
Up-regulated	AALT_g7973	76.8925	4.78195	0.784882	6.09257	1.1111e-09	5.91932e-08				hypothetical protein AALT_g7973
Up-regulated	AALT_g11824	3.20825	4.77327	1.55534	3.06895	0.00214812	0.0146271				hypothetical protein AALT_g11824
Up-regulated	AALT_g11989	3.19891	4.77197	1.6885	2.82617	0.00471089	0.0271421				extracellular serine-rich protein
Up-regulated	AALT_g11705	6.42848	4.77142	1.40327	3.40022	0.000673325	0.00575543				hypothetical protein AALT_g11705
Up-regulated	AALT_g11944	3.17412	4.76862	1.59079	2.99763	0.00272086	0.0176872	PF00067	Cytochrome P450	IPR001128	pisatin demethylase
Up-regulated	AALT_g7996	6.3539	4.75561	1.3655	3.48269	0.000496398	0.00449822				hypothetical protein AALT_g7996
Up-regulated	AALT_g11954	19.3382	4.73535	1.17934	4.01526	5.93791e-05	0.000787929	PF16197	Ketoacyl-synthetase, C-terminal extension	IPR032821	6-methylsalicylic acid synthase
Up-regulated	AALT_g1828	3.09222	4.72791	1.53006	3.09002	0.00200146	0.0138602				uncharacterized protein AALT_g1828
Up-regulated	AALT_g3182	3.08288	4.72413	1.75323	2.69452	0.00704891	0.0370529				hypothetical protein CC77DRAFT_1006647
Up-regulated	AALT_g5589	435.613	4.71686	0.586644	8.0404	8.95421e-16	1.93512e-13	PF02535	Zinc/iron permease	IPR003689	Fe2+/Zn2+ regulated transporter
Up-regulated	AALT_g11941	3.06114	4.71549	1.60124	2.9449	0.0032306	0.0203091	PF00067	Cytochrome P450	IPR001128	hypothetical protein AALT_g11941
Up-regulated	AALT_g3898	3.01511	4.70234	1.67496	2.80743	0.00499389	0.0283449	PF06985	Heterokaryon incompatibility	IPR010730	putative ankyrin repeat-containing protein
Up-regulated	AALT_g11067	6.01343	4.67704	1.46892	3.18401	0.00145251	0.0108455	PF01565	FAD linked oxidase, N-terminal	IPR006094	hypothetical protein AALT_g11067
Up-regulated	AALT_g11939	2.9823	4.66617	1.62686	2.86822	0.00412793	0.0245872				hypothetical protein AALT_g11939
Up-regulated	AALT_g776	1028.94	4.64853	0.538786	8.62778	6.25542e-18	1.74755e-15	PF04446	tRNAHis guanylyltransferase catalytic domain	IPR024956	hypothetical protein CC77DRAFT_1020374
Up-regulated	AALT_g9170	15.377	4.64482	1.11449	4.16766	3.07741e-05	0.000454822	PF04479	RTA-like protein	IPR007568	RTA1-like protein
Up-regulated	AALT_g1149	38.0577	4.62686	0.790621	5.85219	4.85137e-09	2.1877e-07	PF18566	Linalool dehydratase/isomerase	IPR041411	hypothetical protein AALT_g1149
Up-regulated	AALT_g1496	845.36	4.61594	0.604178	7.64004	2.17154e-14	3.45456e-12	PF00561	Alpha/beta hydrolase fold-1	IPR000073	homoserine O-acetyltransferase
Up-regulated	AALT_g3429	5.70629	4.60589	1.53397	3.00261	0.00267679	0.0174502	PF01476	LysM domain	IPR018392	hypothetical protein AA0120_g2707
Up-regulated	AALT_g8882	1345.4	4.56141	0.493793	9.2375	2.52329e-20	1.03221e-17	PF13561	Aminotransferase class-III	IPR005814	NAD(P)-binding protein
Up-regulated	AALT_g84	675.43	4.55055	0.642729	7.08003	1.44118e-12	1.47387e-10	PF04299	Transcriptional regulator PAI 2-type	IPR007396	negative transcriptional regulator
Up-regulated	AALT_g7911	5.46214	4.5391	1.43982	3.15255	0.00161851	0.0118345				hypothetical protein AALT_g7911
Up-regulated	AALT_g7935	9.60132	4.5322	1.27389	3.55775	0.000374043	0.00357918	PF04389	Peptidase M28	IPR007484	vacuolar protein sorting-associated protein 70
Up-regulated	AALT_g7025	5.40463	4.53102	1.46399	3.09498	0.00196824	0.0136881	PF00172	Zn(2)-C6 fungal-type DNA-binding domain	IPR001138	Sterol regulatory element binding protein, induces transcription of sterol transport and biosyntheti
Up-regulated	AALT_g11724	702.07	4.51052	0.448725	10.0519	9.0141e-24	9.38613e-21				hypothetical protein AALT_g11724
Up-regulated	AALT_g11694	5.40061	4.49587	1.41343	3.18082	0.00146858	0.0109442				hypothetical protein AALT_g11694
Up-regulated	AALT_g8181	2.61856	4.48396	1.59284	2.81508	0.00487653	0.0278444				hypothetical protein AALT_g8181
Up-regulated	AALT_g3781	2.58645	4.46876	1.68338	2.65464	0.00793942	0.0405431	PF00264	Tyrosinase copper-binding domain	IPR002227	Di-copper centre-containing protein
Up-regulated	AALT_g3961	2.57762	4.46554	1.70437	2.62005	0.00879162	0.0438754	PF00226	DnaJ domain	IPR001623	DnaJ-like protein
Up-regulated	AALT_g11018	2.59001	4.46106	1.66971	2.67175	0.0075457	0.0390549	PF00795	Carbon-nitrogen hydrolase	IPR003010	aliphatic nitrilase-like protein
Up-regulated	AALT_g10124	9.25041	4.45204	1.29571	3.43599	0.0005904	0.00516216				hypothetical protein AALT_g10124
Up-regulated	AALT_g3899	9.10795	4.44609	1.24051	3.58407	0.000338278	0.00332242				hypothetical protein AALT_g3899
Up-regulated	AALT_g11933	2.51391	4.43417	1.67928	2.64052	0.00827801	0.04188	PF03221	HTH CenpB-type DNA-binding domain	IPR006600	putative transposase
Up-regulated	AALT_g10210	5.07717	4.43371	1.48516	2.98533	0.0028327	0.0182278	PF06355	Hemolysin, aegerolysin type	IPR009413	Aegerolysin family protein
Up-regulated	AALT_g7074	5.08317	4.42888	1.50513	2.94251	0.00325559	0.0204214				hypothetical protein AALT_g7074
Up-regulated	AALT_g10211	5.10807	4.42703	1.43133	3.09296	0.00198171	0.0137734				hypothetical protein AALT_g10211
Up-regulated	AALT_g4695	5.01235	4.42012	1.45	3.04837	0.00230087	0.0154661	PF13577	SnoaL-like domain	IPR037401	snoal-like-like protein
Up-regulated	AALT_g1839	4.99223	4.40991	1.5279	2.88625	0.00389863	0.0234409				hypothetical protein AALT_g1839
Up-regulated	AALT_g6393	302.354	4.40661	0.594087	7.41744	1.19402e-13	1.59027e-11	PF02668	TauD/TfdA-like domain	IPR003819	TauD-domain-containing protein
Up-regulated	AALT_g2759	4.93209	4.39109	1.48876	2.94949	0.00318298	0.0200208				hypothetical protein AALT_g2759
Up-regulated	AALT_g11703	13.4938	4.37685	1.12643	3.88559	0.000102082	0.00124521	PF00350	Dynamin superfamily	IPR022812	GTPase
Up-regulated	AALT_g8715	149.531	4.36282	0.464829	9.38586	6.24046e-21	2.97826e-18	PF02727	Copper amine oxidase, N2-terminal	IPR015800	primary-amine oxidase
Up-regulated	AALT_g11008	4.95123	4.35425	1.43993	3.02393	0.00249511	0.0165006				hypothetical protein AALT_g11008
Up-regulated	AALT_g11572	14.0312	4.3513	1.0704	4.06512	4.80085e-05	0.000657763				hypothetical protein AALT_g11572
Up-regulated	AALT_g11925	4.85986	4.35044	1.4234	3.05636	0.00224041	0.0151396				metal ion binding protein
Up-regulated	AALT_g11073	81.3081	4.34265	0.473294	9.17539	4.49953e-20	1.6625e-17				hypothetical protein AALT_g11073
Up-regulated	AALT_g8645	355.915	4.33687	0.520934	8.32519	8.41969e-17	2.0519e-14	PF01137	RNA 3'-terminal phosphate cyclase domain	IPR023797	RNA 3&apos;-terminal phosphate cyclase
Up-regulated	AALT_g7904	13.7052	4.33209	1.04889	4.13018	3.62478e-05	0.000520822	PF04548	AIG1-type guanine nucleotide-binding (G) domain	IPR006703	P-loop containing nucleoside triphosphate hydrolase protein
Up-regulated	AALT_g2275	4.7366	4.33186	1.41947	3.05174	0.0022752	0.0153205				hypothetical protein AALT_g2275
Up-regulated	AALT_g6855	416.634	4.31612	0.561984	7.68015	1.589e-14	2.60005e-12				NAD(P)-binding protein
Up-regulated	AALT_g3524	8.87381	4.3155	1.17447	3.67443	0.000238385	0.00249814				hypothetical protein AALT_g3524
Up-regulated	AALT_g11935	2.27708	4.29062	1.65969	2.58519	0.00973247	0.0472155				hypothetical protein AALT_g11935
Up-regulated	AALT_g3564	2.27657	4.29004	1.6481	2.60303	0.00924042	0.0453469				hypothetical protein AALT_g3564
Up-regulated	AALT_g5974	4.55992	4.27738	1.43214	2.9867	0.00282005	0.0181874				hypothetical protein AALT_g5974
Up-regulated	AALT_g8784	100.847	4.26629	0.423004	10.0857	6.39072e-24	7.31993e-21	PF13649	Methyltransferase domain 25	IPR041698	S-adenosyl-L-methionine-dependent methyltransferase
Up-regulated	AALT_g11586	8.13879	4.26617	1.38856	3.07236	0.00212374	0.0144966				hypothetical protein AALT_g11586
Up-regulated	AALT_g7047	4.4821	4.24193	1.4252	2.97637	0.00291683	0.018654	PF00664	ABC transporter type 1, transmembrane domain	IPR011527	P-loop containing nucleoside triphosphate hydrolase protein
Up-regulated	AALT_g11778	4.52735	4.21734	1.43314	2.94272	0.00325339	0.0204188	PF00083	Major facilitator, sugar transporter-like	IPR005828	general substrate transporter
Up-regulated	AALT_g11823	7.64156	4.19967	1.42216	2.95303	0.0031467	0.0198471				hypothetical protein AALT_g11823
Up-regulated	AALT_g4225	2994.3	4.18161	0.508143	8.2292	1.88471e-16	4.31749e-14	PF00266	Aminotransferase class V domain	IPR000192	PLP-dependent transferase
Up-regulated	AALT_g2758	11.4208	4.17778	1.12241	3.72214	0.000197539	0.00213656				hypothetical protein AALT_g2758
Up-regulated	AALT_g749	152.466	4.15028	0.668523	6.20813	5.36193e-10	3.01057e-08	PF00144	Beta-lactamase-related	IPR001466	beta-lactamase/transpeptidase-like protein
Up-regulated	AALT_g11688	140.243	4.13563	0.373114	11.0841	1.49848e-28	2.8606e-25	PF00651	BTB/POZ domain	IPR000210	hypothetical protein AALT_g11688
Up-regulated	AALT_g9961	7.9853	4.13327	1.34205	3.07981	0.00207133	0.0141811	PF09056	Phospholipase A2, prokaryotic/fungal	IPR015141	hypothetical protein AALT_g9961
Up-regulated	AALT_g9172	4.05679	4.09742	1.55113	2.64157	0.00825233	0.0417886				hypothetical protein AALT_g9172
Up-regulated	AALT_g1711	171.824	4.08774	0.491209	8.3218	8.66398e-17	2.06744e-14	PF00743	Flavin monooxygenase-like	IPR020946	FAD/NAD(P)-binding-like protein
Up-regulated	AALT_g835	567.418	4.07889	0.541785	7.52861	5.12835e-14	7.43546e-12	PF13302	GNAT domain	IPR000182	acyl-CoA N-acyltransferase
Up-regulated	AALT_g11004	7.1626	4.07188	1.30673	3.11609	0.00183266	0.0129918	PF06985	Heterokaryon incompatibility	IPR010730	hypothetical protein AA0121_g12544
Up-regulated	AALT_g11815	6.97882	4.06244	1.41223	2.87662	0.00401963	0.0240548				hypothetical protein AALT_g11815
Up-regulated	AALT_g6481	577.594	4.06036	0.542638	7.48263	7.28501e-14	1.03015e-11	PF08719	NADAR	IPR012816	DUF1768-like protein
Up-regulated	AALT_g9207	10.7161	4.03767	1.12892	3.57658	0.00034812	0.00339929	PF06985	Heterokaryon incompatibility	IPR010730	hypothetical protein AALT_g9207
Up-regulated	AALT_g10198	64.5892	4.0283	0.533826	7.54609	4.48519e-14	6.74368e-12	PF11374	Protein of unknown function DUF3176	IPR021514	hypothetical protein AALT_g10198
Up-regulated	AALT_g8708	148.883	4.01947	0.447354	8.98498	2.58791e-19	8.71822e-17	PF12708	Pectate lyase superfamily protein	IPR024535	glycosyl transferase family protein-like protein
Up-regulated	AALT_g9711	25.9427	4.01749	0.966256	4.15779	3.21344e-05	0.000472487				hypothetical protein CC77DRAFT_237169
Up-regulated	AALT_g3427	18.5489	4.01231	0.830538	4.83097	1.35866e-06	3.13121e-05				hypothetical protein AALT_g3427
Up-regulated	AALT_g2726	19.8705	4.00221	0.916264	4.36797	1.25407e-05	0.00021471	PF06985	Heterokaryon incompatibility	IPR010730	uncharacterized protein AALT_g2726
Up-regulated	AALT_g7352	6.851	3.9888	1.21239	3.29004	0.00100173	0.00797897	PF07992	FAD/NAD(P)-binding domain	IPR023753	FAD/NAD(P)-binding-like protein
Up-regulated	AALT_g6351	10.5474	3.98545	1.11738	3.56678	0.000361389	0.00349903	PF13483			Major Facilitator Superfamily protein
Up-regulated	AALT_g11163	7.22686	3.98364	1.27213	3.13147	0.00173932	0.0124672	PF06985	Heterokaryon incompatibility	IPR010730	hypothetical protein AALT_g11163
Up-regulated	AALT_g9179	16.8733	3.9826	0.901534	4.41758	9.9812e-06	0.000178354				rta1-like protein
Up-regulated	AALT_g11750	26.7052	3.97372	0.668849	5.94113	2.8307e-09	1.3797e-07	PF16197	Ketoacyl-synthetase, C-terminal extension	IPR032821	polyketide synthase
Up-regulated	AALT_g6501	27.6099	3.96836	0.847329	4.68338	2.82186e-06	5.92203e-05	PF01370	NAD-dependent epimerase/dehydratase	IPR001509	dihydroflavonol-4-reductase
Up-regulated	AALT_g8707	156.388	3.95895	0.585849	6.75763	1.4027e-11	1.16424e-09	PF00187	Chitin-binding, type 1	IPR001002	glycoside hydrolase/deacetylase
Up-regulated	AALT_g9194	55.1417	3.9449	0.623331	6.32874	2.47175e-10	1.54708e-08				hypothetical protein AALT_g9194
Up-regulated	AALT_g1929	31.4866	3.93115	0.680755	5.77469	7.70964e-09	3.2984e-07	PF06985	Heterokaryon incompatibility	IPR010730	HET-like protein
Up-regulated	AALT_g4679	68.6598	3.91125	0.536786	7.28643	3.18282e-13	4.00615e-11	PF00107	Alcohol dehydrogenase, C-terminal	IPR013149	GroES-like protein
Up-regulated	AALT_g3043	26.7813	3.90911	0.698334	5.59777	2.17124e-08	8.60531e-07	PF08031	Berberine/berberine-like	IPR012951	FAD/FMN-containing isoamyl alcohol oxidase-like protein MreA
Up-regulated	AALT_g1899	88.5667	3.90552	0.616619	6.33377	2.39235e-10	1.50561e-08	PF00857	Isochorismatase-like	IPR000868	Isochorismatase hydrolase
Up-regulated	AALT_g4669	126.379	3.89688	0.637162	6.116	9.59533e-10	5.13574e-08	PF00106	Short-chain dehydrogenase/reductase SDR	IPR002347	hypothetical protein AA0111_g11840
Up-regulated	AALT_g2395	6.39908	3.88253	1.2165	3.19156	0.00141507	0.0106141				hypothetical protein AALT_g2395
Up-regulated	AALT_g1930	327.318	3.88222	0.328471	11.8191	3.11123e-32	1.18787e-28	PF13649	Methyltransferase domain 25	IPR041698	sterol 24-C-methyltransferase-like
Up-regulated	AALT_g5801	206.434	3.88041	0.533113	7.27878	3.36864e-13	4.19396e-11	PF00004	ATPase, AAA-type, core	IPR003959	P-loop containing nucleoside triphosphate hydrolase protein
Up-regulated	AALT_g4107	55.2761	3.86564	0.487614	7.92767	2.23299e-15	4.48714e-13	PF01565	FAD linked oxidase, N-terminal	IPR006094	FAD-binding-like protein
Up-regulated	AALT_g11841	7.05692	3.85476	1.29911	2.96724	0.0030049	0.0191318				hypothetical protein AALT_g11841
Up-regulated	AALT_g469	993.56	3.85253	0.418778	9.19944	3.59804e-20	1.37373e-17	PF08487	VIT domain	IPR013694	von willebrand-like protein
Up-regulated	AALT_g10374	21.8434	3.84758	0.794119	4.8451	1.26549e-06	2.95212e-05	PF00026	Peptidase family A1 domain	IPR033121	acid protease
Up-regulated	AALT_g10746	3.44211	3.84318	1.49775	2.56598	0.0102886	0.0491743				hypothetical protein AALT_g10746
Up-regulated	AALT_g10518	27.7353	3.83769	0.688115	5.57711	2.44551e-08	9.43129e-07	PF01738	Dienelactone hydrolase	IPR002925	hypothetical protein AA0115_g8975
Up-regulated	AALT_g8247	875.374	3.83348	0.487004	7.87156	3.50257e-15	6.68641e-13	PF00185	Aspartate/ornithine carbamoyltransferase, Asp/Orn-binding domain	IPR006131	ornithine carbamoyltransferase
Up-regulated	AALT_g4812	11.656	3.82649	1.1553	3.31212	0.000925928	0.00747925				hypothetical protein AALT_g4812
Up-regulated	AALT_g2640	109.333	3.82501	0.401312	9.53126	1.5538e-21	9.36694e-19	PF01565	FAD linked oxidase, N-terminal	IPR006094	FAD-binding domain-containing protein, partial
Up-regulated	AALT_g11686	28.8945	3.82392	0.607611	6.29337	3.1065e-10	1.89265e-08	PF00172	Zn(2)-C6 fungal-type DNA-binding domain	IPR001138	bzip transcription factor protein
Up-regulated	AALT_g11730	6.42299	3.82317	1.27134	3.0072	0.00263662	0.0172571	PF00651	BTB/POZ domain	IPR000210	hypothetical protein AALT_g11730
Up-regulated	AALT_g10533	9.25232	3.82158	1.06947	3.57335	0.000352446	0.0034386				hypothetical protein AALT_g10533
Up-regulated	AALT_g9341	19.917	3.81649	0.809433	4.71502	2.41689e-06	5.18409e-05	PF00264	Tyrosinase copper-binding domain	IPR002227	Di-copper centre-containing protein
Up-regulated	AALT_g4123	21.2924	3.81329	0.941015	4.05232	5.07129e-05	0.000690355	PF00106	Short-chain dehydrogenase/reductase SDR	IPR002347	short chain dehydrogenase
Up-regulated	AALT_g2421	9.45616	3.8081	1.05748	3.60112	0.000316848	0.00315157				hypothetical protein AALT_g2421
Up-regulated	AALT_g1844	21.5235	3.7734	0.881302	4.28162	1.85537e-05	0.000301866	PF01476	21	IPR018392	LysM-like protein
Up-regulated	AALT_g2770	48.498	3.75062	0.601978	6.23049	4.64982e-10	2.67634e-08	PF07993	Male sterility, NAD-binding	IPR013120	NAD dependent epimerase/dehydratase family protein
Up-regulated	AALT_g11242	255.937	3.74031	0.597857	6.25618	3.94513e-10	2.35352e-08	PF02661	Fido domain	IPR003812	cell filamentation protein Fic
Up-regulated	AALT_g8582	11.6132	3.73468	1.07788	3.46484	0.000530539	0.00474166				hypothetical protein AA0116_g10322
Up-regulated	AALT_g6109	8.69354	3.68768	1.03811	3.55232	0.000381853	0.0036357	PF00106	Short-chain dehydrogenase/reductase SDR	IPR002347	NAD(P)-binding protein
Up-regulated	AALT_g8264	82.968	3.67056	0.578777	6.34193	2.26907e-10	1.45195e-08				hypothetical protein AALT_g8264
Up-regulated	AALT_g7874	5.62854	3.66978	1.3544	2.70951	0.00673822	0.0357976				hypothetical protein AALT_g7874
Up-regulated	AALT_g6382	723.998	3.66762	0.574198	6.38737	1.68766e-10	1.1046e-08	PF13302	GNAT domain	IPR000182	ribosomal-protein-alanine acetyltransferase
Up-regulated	AALT_g6932	870.028	3.66414	0.516448	7.09489	1.29457e-12	1.33585e-10	PF13840	CASTOR, ACT domain	IPR027795	bifunctional aspartokinase/homoserine dehydrogenase
Up-regulated	AALT_g11256	19.4261	3.62559	0.713913	5.07848	3.80472e-07	1.04509e-05				hypothetical protein AALT_g11256
Up-regulated	AALT_g3444	11.3862	3.61023	0.969873	3.72237	0.000197359	0.00213656	PF00172	Zn(2)-C6 fungal-type DNA-binding domain	IPR001138	c6 zinc finger-domain protein
Up-regulated	AALT_g4741	19.6159	3.60804	0.705974	5.11072	3.20936e-07	9.07654e-06	PF05368	NmrA-like domain	IPR008030	NAD(P)-binding protein
Up-regulated	AALT_g1710	5.40258	3.60554	1.3566	2.65778	0.00786577	0.0402387				ABC1-like protein
Up-regulated	AALT_g11887	28.7275	3.60527	0.648385	5.56039	2.69172e-08	1.02429e-06				integral membrane protein
Up-regulated	AALT_g11735	32.134	3.58645	0.638641	5.61574	1.95719e-08	7.83833e-07	PF05193	Peptidase M16, C-terminal	IPR007863	LuxS/MPP-like metallohydrolase
Up-regulated	AALT_g11062	38.0794	3.5862	0.548903	6.53339	6.42954e-11	4.6907e-09	PF00067	Cytochrome P450	IPR001128	Cytochrome P450, E-class, group I
Up-regulated	AALT_g9364	5.84085	3.57728	1.27853	2.79797	0.00514255	0.0290019				hypothetical protein AALT_g9364
Up-regulated	AALT_g11520	5.302	3.56815	1.26893	2.81194	0.00492442	0.0280546				hypothetical protein AA0111_g9816
Up-regulated	AALT_g6390	15.3832	3.56401	0.938343	3.79819	0.000145757	0.00167235				hypothetical protein AALT_g6390
Up-regulated	AALT_g11830	35.1276	3.56327	0.79097	4.50493	6.63934e-06	0.00012549				hypothetical protein CC77DRAFT_1013343
Up-regulated	AALT_g2399	15.7211	3.54236	0.953336	3.71575	0.000202603	0.00217286	PF03483	B3/B4 tRNA-binding domain	IPR005146	B3/B4 tRNA-binding-like protein
Up-regulated	AALT_g837	15.3895	3.53867	1.11739	3.16692	0.00154065	0.0114028				hypothetical protein AALT_g837
Up-regulated	AALT_g11439	47.2794	3.5294	0.675412	5.22555	1.73638e-07	5.34638e-06				hypothetical protein AALT_g11439
Up-regulated	AALT_g11776	39.5983	3.52463	0.551602	6.38981	1.66087e-10	1.09963e-08				hypothetical protein AALT_g11776
Up-regulated	AALT_g3551	4.96722	3.50348	1.33888	2.61672	0.00887787	0.044142	PF07690	Major facilitator superfamily	IPR011701	MFS general substrate transporter
Up-regulated	AALT_g6318	12.4176	3.48653	0.91829	3.79676	0.0001466	0.00167748				hypothetical protein AALT_g6318
Up-regulated	AALT_g4005	72.4018	3.47701	0.509805	6.82028	9.08634e-12	7.76679e-10	PF01470	Peptidase C15, pyroglutamyl peptidase I-like	IPR016125	peptidase C15, pyroglutamyl peptidase I-like protein
Up-regulated	AALT_g11976	16.5152	3.45131	0.917503	3.76163	0.000168808	0.00189005				putative cell wall integrity and stress response component
Up-regulated	AALT_g1747	73.6352	3.44091	0.445104	7.73058	1.07062e-14	1.85801e-12				hypothetical protein AALT_g1747
Up-regulated	AALT_g10819	153.674	3.43221	0.435963	7.87271	3.47042e-15	6.68641e-13	PF01915	Glycoside hydrolase family 3 C-terminal domain	IPR002772	glycoside hydrolase
Up-regulated	AALT_g1718	1314.68	3.4055	0.528144	6.44804	1.13304e-10	7.86537e-09	PF01118	Semialdehyde dehydrogenase, NAD-binding	IPR000534	aspartate-semialdehyde dehydrogenase
Up-regulated	AALT_g2324	6.97931	3.39783	1.30207	2.60957	0.0090657	0.044816				hypothetical protein AALT_g2324
Up-regulated	AALT_g6106	639.473	3.39721	0.514832	6.59869	4.14811e-11	3.14652e-09	PF00682	Pyruvate carboxyltransferase	IPR000891	2-isopropylmalate synthase
Up-regulated	AALT_g5427	25.412	3.38124	0.763363	4.4294	9.44953e-06	0.000170181	PF01285	TEA/ATTS domain	IPR000818	TEA domain family member 1/3/4
Up-regulated	AALT_g5431	75.0811	3.371	0.526879	6.39806	1.57368e-10	1.04796e-08	PF07690	Major facilitator superfamily	IPR011701	MFS general substrate transporter
Up-regulated	AALT_g11297	4.77776	3.36856	1.2651	2.66268	0.00775204	0.0397457	PF07690	Major facilitator superfamily	IPR011701	putative MFS transporter
Up-regulated	AALT_g11437	9.07043	3.35146	1.11425	3.0078	0.00263145	0.0172429	PF00795	Carbon-nitrogen hydrolase	IPR003010	nitrilase/cyanide hydratase and apolipo protein N-acyltransferase
Up-regulated	AALT_g4880	18.2223	3.34453	0.697585	4.79445	1.63124e-06	3.67428e-05	PF00561	Alpha/beta hydrolase fold-1	IPR000073	alpha/beta-hydrolase
Up-regulated	AALT_g6835	1447.34	3.34211	0.561023	5.95717	2.56649e-09	1.27258e-07	PF00389	D-isomer specific 2-hydroxyacid dehydrogenase, catalytic domain	IPR006139	D-3-phosphoglycerate dehydrogenase
Up-regulated	AALT_g11228	12.8855	3.33659	0.98221	3.39702	0.000681238	0.00580573				hypothetical protein AALT_g11228
Up-regulated	AALT_g733	54.1254	3.33642	0.486526	6.85764	7.00064e-12	6.26448e-10				NAD(P)-binding protein
Up-regulated	AALT_g10981	20.3846	3.3334	0.684531	4.86961	1.11821e-06	2.65175e-05	PF00106	Short-chain dehydrogenase/reductase SDR	IPR002347	NAD(P)-binding protein
Up-regulated	AALT_g10203	14.4995	3.32982	0.93477	3.56218	0.00036779	0.00353412	PF07690	Major facilitator superfamily	IPR011701	MFS general substrate transporter
Up-regulated	AALT_g11319	26.741	3.32461	0.889476	3.73772	0.0001857	0.00203864				hypothetical protein AALT_g11319
Up-regulated	AALT_g1113	281.232	3.31642	0.564231	5.87778	4.15815e-09	1.89751e-07	PF13419	Haloacid dehalogenase-like hydrolase	IPR041492	HAD-like protein
Up-regulated	AALT_g746	8.8467	3.30642	0.963252	3.43256	0.000597921	0.00522194	PF13087	DNA2/NAM7 helicase-like, AAA domain	IPR041679	P-loop containing nucleoside triphosphate hydrolase protein
Up-regulated	AALT_g11693	21.6168	3.2936	0.652926	5.04436	4.55037e-07	1.23215e-05	PF00350	Dynamin superfamily	IPR022812	interferon-induced GTP-binding protein Mx2
Up-regulated	AALT_g6930	26.3915	3.2826	0.740383	4.43366	9.26473e-06	0.000167643	PF01734	Patatin-like phospholipase domain	IPR002641	TPR repeat
Up-regulated	AALT_g7046	6.29805	3.27766	1.11575	2.93764	0.00330722	0.0206284	PF00067	Cytochrome P450	IPR001128	putative cytochrome P450
Up-regulated	AALT_g4420	874.929	3.27472	0.538904	6.07664	1.22727e-09	6.44823e-08	PF00266	Aminotransferase class V domain	IPR000192	hypothetical protein AALT_g4420
Up-regulated	AALT_g4303	17.4328	3.25181	0.748032	4.34715	1.37916e-05	0.000233336	PF00106	Short-chain dehydrogenase/reductase SDR	IPR002347	NAD(P)-binding protein
Up-regulated	AALT_g9982	56.5	3.24032	0.581521	5.57214	2.51629e-08	9.67166e-07	PF12417	Protein of unknown function DUF3669, zinc finger protein	IPR022137	hypothetical protein AALT_g9982
Up-regulated	AALT_g5386	36.9368	3.23671	0.763642	4.23852	2.25002e-05	0.000350636	PF00107	Alcohol dehydrogenase, C-terminal	IPR013149	GroES-like protein
Up-regulated	AALT_g3489	6.15561	3.22745	1.13695	2.83869	0.00452986	0.0263912				hypothetical protein AALT_g3489
Up-regulated	AALT_g8804	6.88661	3.22362	1.11649	2.88727	0.00388598	0.0233894				nucleic acid binding protein
Up-regulated	AALT_g11795	480.821	3.21389	0.481921	6.66892	2.577e-11	2.03565e-09	PF02627	Carboxymuconolactone decarboxylase-like	IPR003779	4-carboxymuconolactone decarboxylase-like protein
Up-regulated	AALT_g12037	13.2181	3.20301	0.96683	3.3129	0.000923345	0.00746365	PF00135	Carboxylesterase, type B	IPR002018	putative carboxylesterase, type b
Up-regulated	AALT_g11243	285.761	3.19105	0.42984	7.4238	1.13805e-13	1.55181e-11				hypothetical protein CC77DRAFT_1026661
Up-regulated	AALT_g9314	18.7982	3.18721	0.837378	3.80618	0.000141132	0.00163286				kama family protein
Up-regulated	AALT_g11898	8.05898	3.18237	1.0062	3.16275	0.00156285	0.0115152				hypothetical protein AALT_g11898
Up-regulated	AALT_g6745	950.097	3.17686	0.568165	5.59145	2.25187e-08	8.80306e-07	PF01680	PdxS/SNZ N-terminal domain	IPR033755	vitamin B6 biosynthesis protein
Up-regulated	AALT_g8794	12.4055	3.1704	0.794753	3.98916	6.63073e-05	0.0008667	PF05721	Phytanoyl-CoA dioxygenase	IPR008775	phytanoyl-CoA dioxygenase family protein
Up-regulated	AALT_g11476	59.8949	3.16129	0.622304	5.07998	3.77478e-07	1.04435e-05	PF03747	ADP-ribosylation/Crystallin J1	IPR005502	ADP-ribosylglycohydrolase family protein
Up-regulated	AALT_g8139	6.09344	3.15899	1.16328	2.71558	0.00661594	0.0352953	PF16010	Cellobiose dehydrogenase, cytochrome domain	IPR015920	cellobiose dehydrogenase-like protein
Up-regulated	AALT_g6422	41.427	3.15493	0.719225	4.38657	1.1515e-05	0.000200502	PF01408	Oxidoreductase, N-terminal	IPR000683	NAD(P)-binding protein
Up-regulated	AALT_g9956	69.0991	3.15127	0.482189	6.53533	6.34695e-11	4.66012e-09				actin-like ATPase-like protein
Up-regulated	AALT_g3330	159.16	3.15073	0.456534	6.90142	5.14841e-12	4.75564e-10	PF00067	Cytochrome P450	IPR001128	cytochrome P450 67
Up-regulated	AALT_g1748	8.47084	3.14427	0.978896	3.21205	0.0013179	0.00999021	PF01048	Nucleoside phosphorylase domain	IPR000845	putative Ankyrin repeat protein
Up-regulated	AALT_g2355	6.13512	3.13056	1.22248	2.56084	0.010442	0.0497102	PF00651	BTB/POZ domain	IPR000210	hypothetical protein CC77DRAFT_1059662
Up-regulated	AALT_g1743	33.4397	3.1301	0.529125	5.91562	3.30626e-09	1.56487e-07	PF00067	Cytochrome P450	IPR001128	cytochrome P450 46A1
Up-regulated	AALT_g11275	10.2852	3.11517	0.867389	3.59143	0.000328868	0.00323891				UV-induced protein uvi15
Up-regulated	AALT_g11072	12.426	3.11085	0.925839	3.36003	0.000779336	0.00649674				hypothetical protein AALT_g11072
Up-regulated	AALT_g11834	12.9385	3.09896	0.916785	3.38025	0.000724209	0.00610921	PF00394	Multicopper oxidase, type 1	IPR001117	laccase-1 precursor
Up-regulated	AALT_g3792	8.1009	3.09721	0.961101	3.22256	0.0012705	0.00969065	PF00722	Glycoside hydrolase family 16	IPR000757	concanavalin A-like lectin/glucanase
Up-regulated	AALT_g11074	372.885	3.09617	0.311923	9.92605	3.20711e-23	2.44895e-20	PF08659	Polyketide synthase, ketoreductase domain	IPR013968	6-methylsalicylic acid synthase
Up-regulated	AALT_g8152	39.4334	3.09436	0.733877	4.21646	2.48168e-05	0.000379762				RNA binding protein
Up-regulated	AALT_g4902	14.7186	3.09248	0.847776	3.64776	0.000264539	0.00271752	PF14226	Non-haem dioxygenase N-terminal domain	IPR026992	Clavaminate synthase-like protein
Up-regulated	AALT_g5268	11.5858	3.08992	1.10181	2.8044	0.00504105	0.0285701	PF01644	Fungal chitin synthase	IPR004834	glycosyltransferase family 2 protein
Up-regulated	AALT_g7006	12.7939	3.0833	0.930261	3.31444	0.000918265	0.00743308				RmlC-like cupin
Up-regulated	AALT_g11257	5.71822	3.08101	1.11117	2.77275	0.00555841	0.0307863	PF06985	Heterokaryon incompatibility	IPR010730	HET-like protein
Up-regulated	AALT_g7241	96.1851	3.0788	0.563516	5.46355	4.66705e-08	1.68102e-06	PF11951	Fungal transcription factor	IPR021858	TPR-like protein
Up-regulated	AALT_g11366	15.0425	3.07284	0.753001	4.08079	4.48833e-05	0.000621636	PF00106	Short-chain dehydrogenase/reductase SDR	IPR002347	NAD(P)-binding protein
Up-regulated	AALT_g10700	136.965	3.06299	0.589587	5.19514	2.04566e-07	6.11775e-06				hypothetical protein CC77DRAFT_360341
Up-regulated	AALT_g4616	1047.14	3.05887	0.655217	4.66848	3.03437e-06	6.2736e-05	PF00109	Beta-ketoacyl synthase, N-terminal	IPR014030	non-ribosomal peptide synthetase
Up-regulated	AALT_g2767	18.4761	3.05794	0.750607	4.07396	4.62197e-05	0.000637065				hypothetical protein AALT_g2767
Up-regulated	AALT_g9568	11.2065	3.04672	0.829472	3.67308	0.000239647	0.00250449				hypothetical protein AALT_g9568
Up-regulated	AALT_g5879	85.1515	3.03551	0.490504	6.18854	6.07223e-10	3.35997e-08	PF00264	Tyrosinase copper-binding domain	IPR002227	metal ion binding protein
Up-regulated	AALT_g10272	45.922	3.03497	0.463562	6.54708	5.86742e-11	4.33583e-09	PF00355	Rieske [2Fe-2S] iron-sulphur domain	IPR017941	naphthalene 1,2-dioxygenase subunit alpha
Up-regulated	AALT_g1709	115.116	3.03172	0.386808	7.8378	4.58509e-15	8.47058e-13	PF03893	Mono-/di-acylglycerol lipase, N-terminal	IPR005592	alpha/beta-hydrolase
Up-regulated	AALT_g7048	21.6341	3.01924	0.724589	4.16682	3.08873e-05	0.000455906	PF04082	Transcription factor domain, fungi	IPR007219	hypothetical protein AALT_g7048
Up-regulated	AALT_g181	31.4345	3.01226	0.570806	5.2772	1.31175e-07	4.17418e-06	PF07690	Major facilitator superfamily	IPR011701	allantoate transport protein
Up-regulated	AALT_g11838	37.8103	3.00765	0.703044	4.27804	1.88543e-05	0.000304165	PF13302	GNAT domain	IPR000182	hypothetical protein AALT_g11838
Up-regulated	AALT_g10304	11.0145	3.00717	0.834479	3.60365	0.000313775	0.00313337				Lamtor1/Meh1
Up-regulated	AALT_g9299	290.623	3.0024	0.583904	5.14194	2.71913e-07	7.84508e-06				Cysteine-rich membrane protein 2
Up-regulated	AALT_g8484	7.63029	2.99296	0.970249	3.08474	0.00203731	0.0140236	PF07690	Major facilitator superfamily	IPR011701	azole resistance protein
Up-regulated	AALT_g2189	2373.2	2.9904	0.374773	7.97925	1.4723e-15	3.06613e-13	PF07683	Cobalamin (vitamin B12) biosynthesis CobW-like, C-terminal	IPR011629	cobalamin synthesis protein
Up-regulated	AALT_g7960	17.2525	2.97913	0.717317	4.15316	3.27919e-05	0.00047908				hypothetical protein AALT_g7960
Up-regulated	AALT_g10524	115.907	2.97487	0.475309	6.2588	3.87949e-10	2.32648e-08				hypothetical protein AALT_g10524
Up-regulated	AALT_g5907	115.289	2.97269	0.537656	5.52898	3.22102e-08	1.20567e-06	PF11927	Protein of unknown function DUF3445	IPR021848	phosphoglycerate mutase family protein
Up-regulated	AALT_g7251	34.2509	2.95434	0.674445	4.3804	1.18464e-05	0.000205278	PF00732	Glucose-methanol-choline oxidoreductase, N-terminal	IPR000172	alcohol oxidase
Up-regulated	AALT_g9798	941.33	2.95276	0.700318	4.21631	2.48334e-05	0.000379762	PF01408	Oxidoreductase, N-terminal	IPR000683	hypothetical protein AA0111_g5923
Up-regulated	AALT_g6555	16.343	2.95048	0.665004	4.43679	9.13107e-06	0.000166012	PF13650			uncharacterized protein AALT_g6555
Up-regulated	AALT_g3563	477.371	2.94883	0.489343	6.02609	1.67976e-09	8.55112e-08				N-acetyltransferase
Up-regulated	AALT_g11200	98.7857	2.91769	0.371564	7.85246	4.07961e-15	7.6603e-13	PF00856	SET domain	IPR001214	SET-like protein
Up-regulated	AALT_g1974	95.8978	2.91425	0.725047	4.0194	5.83474e-05	0.000779826				voltage-gated potassium channel subunit beta-1 channel subunit beta-1
Up-regulated	AALT_g1824	10.1366	2.91138	0.837805	3.47501	0.000510827	0.00460367	PF01370	NAD-dependent epimerase/dehydratase	IPR001509	NAD dependent epimerase/dehydratase
Up-regulated	AALT_g7063	37.9258	2.91053	0.520085	5.59626	2.19024e-08	8.6507e-07	PF06985	Heterokaryon incompatibility	IPR010730	HET-like protein
Up-regulated	AALT_g1856	54.2008	2.90752	0.597504	4.86611	1.13819e-06	2.688e-05				hypothetical protein AALT_g1856
Up-regulated	AALT_g1388	84.1892	2.90745	0.563217	5.16223	2.44024e-07	7.1668e-06	PF00264	Tyrosinase copper-binding domain	IPR002227	Di-copper centre-containing protein
Up-regulated	AALT_g11083	32.3381	2.89731	0.588169	4.92599	8.39362e-07	2.07199e-05	PF11735	Mannosyltransferase 1, CMT1	IPR021047	glycosyltransferase family 69 protein
Up-regulated	AALT_g8680	8.82324	2.88319	1.03907	2.77477	0.00552404	0.0306404				hypothetical protein AALT_g8680
Up-regulated	AALT_g4186	1616.29	2.87997	0.587618	4.9011	9.53031e-07	2.29811e-05	PF03460	Nitrite/Sulfite reductase ferredoxin-like domain	IPR005117	nitrite reductase
Up-regulated	AALT_g339	22.7171	2.87985	0.611177	4.71197	2.45332e-06	5.2524e-05	PF02836	Glycoside hydrolase family 2, catalytic domain	IPR006103	glycoside hydrolase
Up-regulated	AALT_g9602	17.2969	2.87838	0.724706	3.97178	7.13371e-05	0.000912955	PF01408	Oxidoreductase, N-terminal	IPR000683	NAD-binding Rossmann fold oxidoreductase family protein
Up-regulated	AALT_g1442	50.2225	2.87493	0.566059	5.07885	3.79729e-07	1.04509e-05	PF00561	Alpha/beta hydrolase fold-1	IPR000073	alpha/beta-hydrolase
Up-regulated	AALT_g6010	95.7234	2.87075	0.527833	5.43876	5.36539e-08	1.90264e-06				hypothetical protein AALT_g6010
Up-regulated	AALT_g9828	7.01834	2.85786	1.02763	2.78103	0.00541872	0.0302257	PF01494	FAD-binding domain	IPR002938	FAD/NAD(P)-binding-like protein
Up-regulated	AALT_g10519	66.4071	2.85447	0.42939	6.64772	2.9766e-11	2.33521e-09	PF00106	Short-chain dehydrogenase/reductase SDR	IPR002347	NAD(P)-binding protein
Up-regulated	AALT_g10447	14.8296	2.8492	0.839255	3.39491	0.000686506	0.00583071	PF08240	Alcohol dehydrogenase, N-terminal	IPR013154	GroES-like protein
Up-regulated	AALT_g11905	8.17244	2.84862	0.907511	3.13893	0.00169564	0.0122261	PF00004	ATPase, AAA-type, core	IPR003959	P-loop containing nucleoside triphosphate hydrolase protein
Up-regulated	AALT_g2730	19.8573	2.84813	0.630162	4.51968	6.19331e-06	0.00011823	PF02801	Beta-ketoacyl synthase, C-terminal	IPR014031	polyketide synthase PksD
Up-regulated	AALT_g10375	27.0244	2.84611	0.750244	3.79357	0.000148495	0.00169747				hypothetical protein AALT_g10375
Up-regulated	AALT_g2075	1146.13	2.84233	0.3006	9.45552	3.21417e-21	1.84076e-18	PF01266	FAD dependent oxidoreductase	IPR006076	FAD dependent oxidoreductase
Up-regulated	AALT_g7979	6.92221	2.84223	0.988535	2.87519	0.00403782	0.0241207				Zinc finger ZZ-type protein
Up-regulated	AALT_g230	362.242	2.82334	0.545079	5.17969	2.22254e-07	6.59506e-06	PF00962	Adenosine/AMP deaminase domain	IPR001365	adenosine deaminase
Up-regulated	AALT_g1946	35.5711	2.82193	0.584322	4.82941	1.36939e-06	3.14959e-05	PF15508	Acid ceramidase, N-terminal	IPR029130	major facilitator superfamily
Up-regulated	AALT_g3590	180.844	2.82004	0.453964	6.21204	5.22995e-10	2.98029e-08	PF02615	Malate/L-lactate dehydrogenase-like	IPR003767	malate dehydrogenase
Up-regulated	AALT_g2764	21.656	2.81756	0.69581	4.04933	5.1364e-05	0.000697066				hypothetical protein AALT_g2764
Up-regulated	AALT_g4377	706.96	2.81736	0.431437	6.53018	6.56911e-11	4.76219e-09	PF01053	Cys/Met metabolism, pyridoxal phosphate-dependent enzyme	IPR000277	O-acetylhomoserine ami
Up-regulated	AALT_g8731	108.172	2.81696	0.450381	6.25461	3.985e-10	2.36498e-08	PF13417	Glutathione S-transferase, N-terminal	IPR004045	glutathione S-transferase
Up-regulated	AALT_g11480	8.88864	2.81452	0.921955	3.05277	0.00226737	0.0152858	PF00891	O-methyltransferase domain	IPR001077	putative O-methyltransferase
Up-regulated	AALT_g6193	97.7995	2.80182	0.565413	4.95536	7.21973e-07	1.80951e-05	PF04828	Glutathione-dependent formaldehyde-activating enzyme/centromere protein V	IPR006913	ser/Thr protein phosphatase superfamily
Up-regulated	AALT_g3866	468.444	2.8012	0.541579	5.17228	2.31251e-07	6.84431e-06	PF00550	Phosphopantetheine binding ACP domain	IPR009081	large subunit of L-aminoadipate-semialdehyde dehydrogenase
Up-regulated	AALT_g11518	8.08437	2.78519	1.01138	2.75384	0.00589004	0.0323571				hypothetical protein AALT_g11518
Up-regulated	AALT_g10636	137.065	2.78481	0.508354	5.47809	4.29936e-08	1.56333e-06	PF14388	Protein of unknown function DUF4419	IPR025533	hypothetical protein CC77DRAFT_1020094
Up-regulated	AALT_g9166	12.8598	2.78198	0.831197	3.34695	0.000817059	0.00674737				hypothetical protein AALT_g9166
Up-regulated	AALT_g11733	183.169	2.77333	0.359918	7.70546	1.30372e-14	2.19935e-12				hypothetical protein AALT_g11733
Up-regulated	AALT_g2463	8.52022	2.76641	0.915934	3.02032	0.00252508	0.0166795	PF13302	GNAT domain	IPR000182	acyl-CoA N-acyltransferase
Up-regulated	AALT_g4048	1071.13	2.7635	0.473006	5.84242	5.1447e-09	2.30185e-07	PF00290	Tryptophan synthase, alpha chain	IPR002028	hypothetical protein CC77DRAFT_1056811
Up-regulated	AALT_g11849	7.6614	2.7629	1.04634	2.64053	0.00827755	0.04188				geranylgeranyl pyrophosphate synthetase
Up-regulated	AALT_g11419	78.6588	2.75703	0.552301	4.99189	5.97902e-07	1.53896e-05	PF00291	Pyridoxal-phosphate dependent enzyme	IPR001926	tryptophan synthase beta subunit-like PLP-dependent enzyme
Up-regulated	AALT_g1298	119.918	2.75616	0.405775	6.79234	1.10329e-11	9.29194e-10				uncharacterized protein AALT_g1298
Up-regulated	AALT_g1713	14.8279	2.7547	0.688496	4.00103	6.30671e-05	0.000828407				f-box-like protein
Up-regulated	AALT_g9349	387.89	2.74709	0.443404	6.19545	5.81196e-10	3.24733e-08	PF03446	6-phosphogluconate dehydrogenase, NADP-binding	IPR006115	NAD(P)-binding protein
Up-regulated	AALT_g5166	1630.28	2.746	0.532787	5.15402	2.54959e-07	7.44976e-06	PF00464	Serine hydroxymethyltransferase-like domain	IPR039429	glycine hydroxymethyltransferase
Up-regulated	AALT_g1806	48.8105	2.74507	0.586141	4.6833	2.82297e-06	5.92203e-05	PF00856	SET domain	IPR001214	SET-like protein
Up-regulated	AALT_g3426	51.4186	2.74113	0.420302	6.52181	6.94621e-11	5.0039e-09	PF00704	Glycoside hydrolase family 18, catalytic domain	IPR001223	hypothetical protein AALT_g3426
Up-regulated	AALT_g11049	9.39096	2.7372	0.88715	3.08539	0.00203287	0.0140099	PF12520	Protein of unknown function DUF3723	IPR022198	hypothetical protein AALT_g11049
Up-regulated	AALT_g6887	6.5457	2.73675	1.06918	2.55968	0.0104768	0.0498158	PF01400	Peptidase M12A	IPR001506	hypothetical protein AALT_g6887
Up-regulated	AALT_g10183	7.95973	2.73339	0.900217	3.03636	0.0023945	0.0159736	PF06985	Heterokaryon incompatibility	IPR010730	heterokaryon incompatibility
Up-regulated	AALT_g11574	91.927	2.73214	0.731132	3.73687	0.000186328	0.00204035	PF00501	AMP-dependent synthetase/ligase	IPR000873	acetyl-CoA synthetase-like protein
Up-regulated	AALT_g11758	48.5631	2.71805	0.439052	6.19074	5.98837e-10	3.32965e-08	PF00067	Cytochrome P450	IPR001128	Aft11-1
Up-regulated	AALT_g11682	11.0449	2.71761	0.751108	3.61813	0.00029674	0.00298146				hypothetical protein AALT_g11682
Up-regulated	AALT_g10772	14.3261	2.71555	0.825623	3.28909	0.00100512	0.0079949				hypothetical protein AALT_g10772
Up-regulated	AALT_g713	22.4733	2.71547	0.763163	3.55818	0.000373438	0.00357638				hypothetical protein AALT_g713
Up-regulated	AALT_g6606	31.8081	2.70592	0.541787	4.99443	5.90091e-07	1.52571e-05				kinase-like protein
Up-regulated	AALT_g11372	50.7954	2.7041	0.596448	4.53367	5.79688e-06	0.000112921				hypothetical protein AALT_g11372
Up-regulated	AALT_g6233	334.54	2.70015	0.558364	4.83583	1.32589e-06	3.06184e-05	PF00696	Aspartate/glutamate/uridylate kinase	IPR001048	glutamate 5-kinase
Up-regulated	AALT_g3374	20.5453	2.69303	0.702376	3.83417	0.000125991	0.00147556				hypothetical protein AALT_g3374
Up-regulated	AALT_g4986	31.1585	2.69084	0.739047	3.64096	0.000271627	0.0027823				hypothetical protein AALT_g4986
Up-regulated	AALT_g7685	15.5701	2.68836	0.850922	3.15935	0.0015812	0.0116171				hypothetical protein AALT_g7685
Up-regulated	AALT_g9689	1006.22	2.68507	0.475164	5.65084	1.59666e-08	6.57849e-07	PF00682	Pyruvate carboxyltransferase	IPR000891	homocitrate synthase
Up-regulated	AALT_g8532	250.985	2.68251	0.493175	5.43927	5.34995e-08	1.90264e-06	PF00199	Catalase core domain	IPR011614	heme-dependent catalase
Up-regulated	AALT_g10483	35.695	2.67808	0.553312	4.84009	1.29783e-06	3.01529e-05	PF01341	1, 4-beta cellobiohydrolase	IPR016288	cellulase
Up-regulated	AALT_g732	40.8152	2.67096	0.464025	5.75607	8.60963e-09	3.63892e-07	PF00106	Short-chain dehydrogenase/reductase SDR	IPR002347	NAD(P)-binding protein
Up-regulated	AALT_g6958	28.5001	2.66961	0.859305	3.10671	0.00189183	0.0133162	PF02076	GPCR fungal pheromone mating factor, STE3	IPR001499	Pkinase-like protein
Up-regulated	AALT_g946	24.785	2.66742	0.657905	4.05442	5.02596e-05	0.000686143	PF05368	NmrA-like domain	IPR008030	NAD(P)-binding protein
Up-regulated	AALT_g319	43.8587	2.6646	0.595003	4.47829	7.52431e-06	0.000140136	PF00174	Oxidoreductase, molybdopterin-binding domain	IPR000572	molybdopterin binding oxidoreductase
Up-regulated	AALT_g4122	7.38109	2.65341	1.01152	2.62318	0.00871134	0.0435444	PF11951	Fungal transcription factor	IPR021858	Acriflavine sensitivity control protein acr-2
Up-regulated	AALT_g7977	133.549	2.64937	0.435078	6.08942	1.1332e-09	6.00432e-08	PF13520	Amino acid/polyamine transporter I	IPR002293	amino acid transporter
Up-regulated	AALT_g6337	32.4937	2.64736	0.657375	4.02717	5.64527e-05	0.00075893	PF02801	Beta-ketoacyl synthase, C-terminal	IPR014031	polyketide synthase
Up-regulated	AALT_g6139	154.955	2.64366	0.490275	5.39219	6.9604e-08	2.39413e-06	PF14833	3-hydroxyisobutyrate dehydrogenase, NAD-binding domain	IPR029154	6-phosphogluconate dehydrogenase 2
Up-regulated	AALT_g712	12.1158	2.63932	0.927957	2.84423	0.00445193	0.0260964				hypothetical protein AALT_g712
Up-regulated	AALT_g2118	235.564	2.62679	0.475864	5.52004	3.38931e-08	1.26043e-06	PF01174	Pyridoxal 5'-phosphate synthase subunit PdxT/SNO	IPR002161	SNO glutamine amidotransferase
Up-regulated	AALT_g1989	815.951	2.62607	0.312572	8.40147	4.40917e-17	1.12228e-14	PF13302	GNAT domain	IPR000182	gnat family acetyltransferase
Up-regulated	AALT_g7036	19.4591	2.61609	0.723767	3.61456	0.000300864	0.00302024	PF00795	Carbon-nitrogen hydrolase	IPR003010	cyanide hydratase
Up-regulated	AALT_g4251	201.253	2.61303	0.488167	5.35273	8.6637e-08	2.88471e-06	PF13419	Haloacid dehalogenase-like hydrolase	IPR041492	pyrimidine 5&apos;-nucleotidase
Up-regulated	AALT_g10490	61.3523	2.61182	0.584465	4.46873	7.86857e-06	0.0001456	PF11905	Protein of unknown function DUF3425	IPR021833	putative alpha/beta superfamily hydrolase
Up-regulated	AALT_g9826	153.813	2.61086	0.374917	6.96383	3.31139e-12	3.21429e-10	PF00107	Alcohol dehydrogenase, C-terminal	IPR013149	GroES-like protein
Up-regulated	AALT_g9222	11.2581	2.61036	0.941766	2.77177	0.00557522	0.0308644				hypothetical protein AALT_g9222
Up-regulated	AALT_g2509	7.80534	2.60886	1.01102	2.58042	0.00986811	0.0475913				nonribosomal peptide synthetase 12
Up-regulated	AALT_g8488	315.32	2.60441	0.463764	5.61582	1.95634e-08	7.83833e-07	PF02423	Ornithine cyclodeaminase/mu-crystallin	IPR003462	ornithine cyclodeaminase
Up-regulated	AALT_g1272	7.13866	2.60293	0.985119	2.64225	0.00823585	0.0417404	PF01494	FAD-binding domain	IPR002938	FAD/NAD(P)-binding-like protein
Up-regulated	AALT_g9972	615.996	2.60166	0.417982	6.22432	4.83657e-10	2.76991e-08	PF05222	Alanine dehydrogenase/pyridine nucleotide transhydrogenase, N-terminal	IPR007886	Saccharopine dehydrogenase
Up-regulated	AALT_g4108	537.877	2.59822	0.240142	10.8195	2.78215e-27	3.98335e-24	PF08659	Polyketide synthase, ketoreductase domain	IPR013968	NAD(P)-binding protein
Up-regulated	AALT_g1723	11.0949	2.5637	0.801259	3.1996	0.0013762	0.0103841	PF00857	Isochorismatase-like	IPR000868	Isochorismatase hydrolase
Up-regulated	AALT_g7094	68.1531	2.56336	0.429343	5.97042	2.36648e-09	1.18884e-07	PF01266	FAD dependent oxidoreductase	IPR006076	FAD dependent oxidoreductase
Up-regulated	AALT_g7122	30.5674	2.5596	0.545434	4.69278	2.69521e-06	5.70628e-05	PF07992	FAD/NAD(P)-binding domain	IPR023753	hypothetical protein AA0115_g11609
Up-regulated	AALT_g11461	40.4978	2.55926	0.559727	4.57233	4.82337e-06	9.60815e-05	PF01565	FAD linked oxidase, N-terminal	IPR006094	FAD-binding-like protein
Up-regulated	AALT_g3271	105.614	2.55734	0.481024	5.31646	1.05805e-07	3.48245e-06	PF01885	Phosphotransferase KptA/Tpt1	IPR002745	RNA 2&apos;-phosphotransferase
Up-regulated	AALT_g7949	1077.21	2.55265	0.433394	5.88991	3.86409e-09	1.77037e-07				hypothetical protein AALT_g7949
Up-regulated	AALT_g6429	27.6074	2.55109	0.51544	4.94935	7.44622e-07	1.86221e-05	PF13668			stress response protein Rds1
Up-regulated	AALT_g4033	139.606	2.55	0.353563	7.21228	5.50231e-13	6.43097e-11	PF06985	Heterokaryon incompatibility	IPR010730	HET-like protein
Up-regulated	AALT_g5394	7.21929	2.54834	0.971501	2.6231	0.00871345	0.0435444				hypothetical protein AALT_g5394
Up-regulated	AALT_g260	1247.6	2.53538	0.417891	6.06709	1.30247e-09	6.81209e-08				argininosuccinate synthase
Up-regulated	AALT_g7995	12.0737	2.53467	0.760231	3.33408	0.000855809	0.00700174				TPR repeat
Up-regulated	AALT_g6777	18.6496	2.52899	0.6897	3.6668	0.000245606	0.00255279	PF00106	Short-chain dehydrogenase/reductase SDR	IPR002347	hypothetical protein AALT_g6777
Up-regulated	AALT_g6480	11.2191	2.52657	0.74545	3.38933	0.000700649	0.00593143				hypothetical protein AALT_g6480
Up-regulated	AALT_g3559	209.938	2.51435	0.43397	5.79383	6.87976e-09	2.99623e-07	PF13561			sorbose reductase SOU1
Up-regulated	AALT_g6583	25.6282	2.51218	0.647415	3.88033	0.000104317	0.00126841				hypothetical protein CC77DRAFT_1065236
Up-regulated	AALT_g5791	575.435	2.508	0.612289	4.0961	4.20164e-05	0.000586182	PF13302	GNAT domain	IPR000182	hypothetical protein AALT_g5791
Up-regulated	AALT_g11856	9.31725	2.50701	0.977732	2.56411	0.010344	0.0493669	PF10022	Uncharacterised conserved protein UCP014753	IPR016624	uncharacterized protein AALT_g11856
Up-regulated	AALT_g12033	26.0062	2.50562	0.639516	3.91799	8.92901e-05	0.00110805	PF16187	Peptidase M16, middle/third domain	IPR032632	LuxS/MPP-like metallohydrolase
Up-regulated	AALT_g4931	22.3932	2.50048	0.554541	4.50909	6.51062e-06	0.000123465				hypothetical protein AALT_g4931
Up-regulated	AALT_g7546	11.7615	2.49722	0.823788	3.03138	0.00243437	0.0161674				hypothetical protein AALT_g7546
Up-regulated	AALT_g11833	34.717	2.49465	0.801081	3.1141	0.00184506	0.0130685				hypothetical protein CC77DRAFT_1025138
Up-regulated	AALT_g7042	11.2395	2.49363	0.767894	3.24736	0.0011648	0.00900848	PF06985	Heterokaryon incompatibility	IPR010730	HET-like protein
Up-regulated	AALT_g1577	7.8339	2.48433	0.942667	2.63542	0.00840328	0.0423454				hypothetical protein CC77DRAFT_1015299
Up-regulated	AALT_g4006	535.298	2.47022	0.489871	5.04259	4.59269e-07	1.23776e-05	PF00275	Enolpyruvate transferase domain	IPR001986	Pentafunctional AroM protein
Up-regulated	AALT_g8288	141.005	2.46485	0.458132	5.38022	7.43964e-08	2.52859e-06	PF01042	YjgF/YER057c/UK114 family	IPR006175	YjgF-like protein
Up-regulated	AALT_g7520	17.587	2.46337	0.600737	4.10059	4.12106e-05	0.000577178	PF00067	Cytochrome P450	IPR001128	hypothetical protein AA0119_g4574
Up-regulated	AALT_g1923	409.353	2.45814	0.517535	4.74971	2.03713e-06	4.5045e-05	PF01476	LysM domain	IPR018392	carbohydrate-binding module family 50 protein
Up-regulated	AALT_g6939	11.2968	2.45492	0.868181	2.82766	0.00468896	0.0270551	PF00144	Beta-lactamase-related	IPR001466	beta-lactamase/transpeptidase-like protein
Up-regulated	AALT_g2304	50.1161	2.45171	0.570383	4.29836	1.72064e-05	0.000283571	PF00106	Short-chain dehydrogenase/reductase SDR	IPR002347	NAD(P)-binding protein
Up-regulated	AALT_g6332	10.3676	2.44195	0.76071	3.2101	0.0013269	0.0100518	PF02900	Extradiol ring-cleavage dioxygenase, class III enzyme, subunit B	IPR004183	hypothetical protein AALT_g6332
Up-regulated	AALT_g11554	385.108	2.43821	0.652442	3.73704	0.000186196	0.00204035				hypothetical protein AALT_g11554
Up-regulated	AALT_g221	35.9855	2.42342	0.448183	5.40722	6.40113e-08	2.22853e-06	PF05368	NmrA-like domain	IPR008030	NAD(P)-binding protein
Up-regulated	AALT_g10046	72.6377	2.41575	0.404499	5.9722	2.34069e-09	1.18107e-07				hypothetical protein CC77DRAFT_938533
Up-regulated	AALT_g4114	9.9597	2.40872	0.864897	2.78498	0.00535304	0.029953				GsfR2
Up-regulated	AALT_g6227	634.088	2.40849	0.468328	5.14274	2.70763e-07	7.84508e-06	PF00330	Aconitase/3-isopropylmalate dehydratase large subunit, alpha/beta/alpha domain	IPR001030	3-isopropylmalate dehydratase
Up-regulated	AALT_g8581	70.6108	2.39732	0.406771	5.89353	3.78024e-09	1.73891e-07	PF06766	Cerato-ulmin hydrophobin family	IPR010636	hypothetical protein CC77DRAFT_1023888
Up-regulated	AALT_g6522	56.9387	2.3905	0.436911	5.47136	4.46598e-08	1.61367e-06	PF01370	NAD-dependent epimerase/dehydratase	IPR001509	NAD(P)-binding protein
Up-regulated	AALT_g6819	47.6443	2.38464	0.559066	4.26539	1.99552e-05	0.000317896	PF00800	Prephenate dehydratase	IPR001086	PDT-like protein
Up-regulated	AALT_g979	1192.07	2.38413	0.247734	9.62374	6.3477e-22	4.03926e-19				glycoside hydrolase
Up-regulated	AALT_g5894	682.177	2.38135	0.483871	4.92145	8.59041e-07	2.11147e-05	PF11017	Protein of unknown function DUF2855	IPR021276	hypothetical protein AALT_g5894
Up-regulated	AALT_g11301	22.7321	2.37936	0.685887	3.46903	0.000522342	0.0046888	PF02475	SAM-dependent methyltransferase TRM5/TYW2-type	IPR030382	hypothetical protein AALT_g11301
Up-regulated	AALT_g3331	15.7931	2.37841	0.832814	2.85587	0.00429196	0.0253142				hypothetical protein AALT_g3331
Up-regulated	AALT_g12013	135.556	2.37675	0.452263	5.25523	1.47837e-07	4.62657e-06	PF03221	HTH CenpB-type DNA-binding domain	IPR006600	CenpB-DNA-bind-like protein
Up-regulated	AALT_g3850	14.3291	2.3755	0.850919	2.79169	0.00524342	0.0294403				hypothetical protein AALT_g3850
Up-regulated	AALT_g5938	18.0381	2.37236	0.614825	3.85859	0.000114045	0.00135928	PF03702	Anhydro-N-acetylmuramic acid kinase	IPR005338	hypothetical protein AALT_g5938
Up-regulated	AALT_g5271	161.203	2.37195	0.283818	8.35731	6.41651e-17	1.59771e-14	PF00732	Glucose-methanol-choline oxidoreductase, N-terminal	IPR000172	alcohol oxidase
Up-regulated	AALT_g7974	168.541	2.37187	0.400698	5.91934	3.23234e-09	1.54179e-07				hypothetical protein AALT_g7974
Up-regulated	AALT_g11877	25.1641	2.37159	0.596251	3.97751	6.96417e-05	0.000898284	PF06985	Heterokaryon incompatibility	IPR010730	Heterokaryon incompatibility protein 6, OR allele
Up-regulated	AALT_g2358	1094.44	2.36857	0.463121	5.11437	3.14784e-07	8.9454e-06	PF00005	ABC transporter-like	IPR003439	P-loop containing nucleoside triphosphate hydrolase protein
Up-regulated	AALT_g7013	28.9861	2.36622	0.536469	4.41074	1.03019e-05	0.000182483	PF00135	Carboxylesterase, type B	IPR002018	carboxylesterase type B
Up-regulated	AALT_g12014	155.197	2.35784	0.660231	3.57124	0.000355293	0.0034626	PF00172	Zn(2)-C6 fungal-type DNA-binding domain	IPR001138	transcription factor Pf2
Up-regulated	AALT_g8987	1061.17	2.35745	0.496548	4.74768	2.05763e-06	4.52363e-05	PF05746	DALR anticodon binding	IPR008909	arginyl-tRNA synthetase
Up-regulated	AALT_g1123	15.1214	2.35734	0.616377	3.82451	0.000131033	0.00152993	PF00106	Short-chain dehydrogenase/reductase SDR	IPR002347	hypothetical protein AALT_g1123
Up-regulated	AALT_g9393	69.5058	2.35364	0.382575	6.15212	7.64544e-10	4.19e-08	PF00106	Short-chain dehydrogenase/reductase SDR	IPR002347	NAD(P)-binding protein
Up-regulated	AALT_g4436	278.77	2.35161	0.470426	4.99888	5.76628e-07	1.50107e-05	PF07065	Cell division cycle protein 123	IPR009772	D123-domain-containing protein
Up-regulated	AALT_g9285	10.2194	2.34603	0.742407	3.16004	0.00157749	0.0115973	PF02668	TauD/TfdA-like domain	IPR003819	TauD-like protein
Up-regulated	AALT_g11851	20.8557	2.34257	0.60404	3.87817	0.000105245	0.00127563				P-loop containing nucleoside triphosphate hydrolase protein
Up-regulated	AALT_g10090	19.0091	2.34198	0.610286	3.83751	0.00012429	0.00145862	PF17047	Synaptotagmin, SMP domain	IPR039010	extended synaptotagmin-3
Up-regulated	AALT_g5373	20.2405	2.34014	0.594802	3.93431	8.34359e-05	0.00104904	PF18271	Glycoside hydrolase 131, catalytic N-terminal	IPR041524	glycoside hydrolase
Up-regulated	AALT_g9121	86.9823	2.33914	0.410298	5.70108	1.19052e-08	4.95861e-07	PF00067	Cytochrome P450	IPR001128	cytochrome P450
Up-regulated	AALT_g8487	112.763	2.33539	0.401644	5.81457	6.07893e-09	2.678e-07	PF01266	FAD dependent oxidoreductase	IPR006076	putative FAD dependent oxidoreductase
Up-regulated	AALT_g5919	63.3766	2.33214	0.580509	4.01741	5.88423e-05	0.000783697				class I glutamine amidotransferase-like protein
Up-regulated	AALT_g6909	10.8765	2.32877	0.782261	2.97697	0.00291113	0.0186384				hypothetical protein AALT_g6909
Up-regulated	AALT_g11457	14.8788	2.32875	0.65383	3.5617	0.000368462	0.00353465	PF00069	Protein kinase domain	IPR000719	HET-like protein
Up-regulated	AALT_g1846	1087.38	2.32769	0.306095	7.60446	2.86087e-14	4.48882e-12	PF02798	Glutathione S-transferase, N-terminal	IPR004045	putative glutathione-S-transferase theta, GST
Up-regulated	AALT_g10042	21.3004	2.32468	0.646066	3.59821	0.000320409	0.00318297				hypothetical protein AALT_g10042
Up-regulated	AALT_g5764	7.44418	2.31845	0.878285	2.63975	0.00829673	0.0418822				hypothetical protein AALT_g5764
Up-regulated	AALT_g10056	59.4495	2.31284	0.470503	4.91568	8.84727e-07	2.15152e-05				hypothetical protein AALT_g10056
Up-regulated	AALT_g10352	3462.34	2.31231	0.53816	4.29669	1.73371e-05	0.000284905				guanyl-specific ribonuclease U1
Up-regulated	AALT_g3787	436.994	2.31195	0.366131	6.31453	2.7099e-10	1.66877e-08	PF07080	Protein of unknown function DUF1348	IPR009783	DUF1348-like protein
Up-regulated	AALT_g10473	180.107	2.30782	0.338214	6.82356	8.88109e-12	7.64842e-10	PF06985	Heterokaryon incompatibility	IPR010730	heterokaryon incompatibility
Up-regulated	AALT_g10420	166.942	2.30512	0.298005	7.73517	1.03264e-14	1.81967e-12				hypothetical protein AALT_g10420
Up-regulated	AALT_g1907	53.3065	2.30347	0.456126	5.05009	4.41613e-07	1.20148e-05	PF00043	Glutathione S-transferase, C-terminal	IPR004046	PREDICTED: glutathione S-transferase 3-like
Up-regulated	AALT_g10333	7.55669	2.30344	0.862728	2.66995	0.0075862	0.0391158				hypothetical protein AALT_g10333
Up-regulated	AALT_g5042	7.29492	2.30166	0.860215	2.67568	0.00745778	0.0386971	PF03151	Sugar phosphate transporter domain	IPR004853	triose-phosphate transporter
Up-regulated	AALT_g5615	10.8553	2.29536	0.812766	2.82414	0.00474078	0.0272458	PF00106	Short-chain dehydrogenase/reductase SDR	IPR002347	short-chain dehydrogenase
Up-regulated	AALT_g2063	114.106	2.29411	0.508481	4.5117	6.43091e-06	0.000122155	PF05833	NFACT protein, C-terminal	IPR021846	serologically defined colon cancer antigen 1
Up-regulated	AALT_g4106	15.2918	2.2929	0.709392	3.2322	0.00122842	0.00941789	PF06985	Heterokaryon incompatibility	IPR010730	HET-like protein
Up-regulated	AALT_g3377	236.47	2.29273	0.316221	7.25041	4.15525e-13	5.06322e-11	PF01485	IBR domain	IPR002867	ring finger-like protein
Up-regulated	AALT_g3969	539.912	2.29189	0.505587	4.53312	5.81184e-06	0.00011302	PF14698	Argininosuccinate lyase, C-terminal	IPR029419	argininosuccinate lyase
Up-regulated	AALT_g2154	22.9281	2.29061	0.734447	3.11883	0.00181571	0.0128959				hypothetical protein CC77DRAFT_1093058
Up-regulated	AALT_g326	30.2614	2.28425	0.569823	4.00869	6.10554e-05	0.000804751				hypothetical protein AALT_g326
Up-regulated	AALT_g5181	7.98808	2.28386	0.859865	2.65607	0.00790569	0.0404068	PF06985	Heterokaryon incompatibility	IPR010730	HET-like protein
Up-regulated	AALT_g8310	66.7096	2.28352	0.657187	3.47469	0.00051144	0.00460537	PF00282	Pyridoxal phosphate-dependent decarboxylase	IPR002129	aromatic-L-amino-acid decarboxylase
Up-regulated	AALT_g10111	156.465	2.28055	0.46209	4.93528	8.00357e-07	1.99289e-05				eukaryotic translation initiation factor 2 subunit alpha
Up-regulated	AALT_g919	14.8353	2.27945	0.649388	3.51015	0.000447846	0.00414348				50s ribosomal protein l36e
Up-regulated	AALT_g6921	88.991	2.27543	0.428859	5.30577	1.12195e-07	3.64455e-06				hypothetical protein AALT_g6921
Up-regulated	AALT_g11115	1232.61	2.27536	0.46794	4.86251	1.15908e-06	2.7317e-05				hypothetical protein AALT_g11115
Up-regulated	AALT_g2900	51.4611	2.2745	0.666258	3.41385	0.000640523	0.00552868	PF00155	Aminotransferase, class I/classII	IPR004839	PLP-dependent transferase
Up-regulated	AALT_g4032	10.7387	2.27174	0.706681	3.21467	0.00130597	0.00991945	PF01019			gamma-glutamyltransferase 1
Up-regulated	AALT_g22	304.871	2.27119	0.45659	4.97425	6.54993e-07	1.66348e-05				hypothetical protein CC77DRAFT_1042521
Up-regulated	AALT_g2033	15.0778	2.26858	0.626983	3.61824	0.000296615	0.00298146	PF01565	FAD linked oxidase, N-terminal	IPR006094	FAD binding domain-containing protein
Up-regulated	AALT_g2899	143.759	2.26632	0.599244	3.78197	0.000155593	0.00176801	PF00202	Aminotransferase class-III	IPR005814	PLP-dependent transferase
Up-regulated	AALT_g4922	91.3693	2.26422	0.526307	4.3021	1.69188e-05	0.000280629	PF00282	Pyridoxal phosphate-dependent decarboxylase	IPR002129	PLP-dependent transferase
Up-regulated	AALT_g1195	149.036	2.26158	0.428559	5.27717	1.31195e-07	4.17418e-06	PF07973	Threonyl/alanyl tRNA synthetase, SAD	IPR012947	threonyl and alanyl tRNA synthetase second additional
Up-regulated	AALT_g9305	597.01	2.25808	0.448226	5.03781	4.70883e-07	1.26016e-05	PF00133	Aminoacyl-tRNA synthetase, class Ia	IPR002300	leucyl-tRNA synthetase
Up-regulated	AALT_g4486	12.9978	2.25369	0.792996	2.84199	0.00448326	0.026213	PF06985	Heterokaryon incompatibility	IPR010730	HET-like protein
Up-regulated	AALT_g5837	22.6042	2.25242	0.613849	3.66934	0.000243181	0.00253096	PF00067	Cytochrome P450	IPR001128	cytochrome P450
Up-regulated	AALT_g2000	36.5409	2.24839	0.468193	4.80226	1.56887e-06	3.55838e-05	PF05368	NmrA-like domain	IPR008030	NmrA-like family-like protein
Up-regulated	AALT_g11031	14.5609	2.24705	0.729404	3.08067	0.00206535	0.0141647				hypothetical protein AALT_g11031
Up-regulated	AALT_g160	99.2963	2.24476	0.536111	4.18712	2.82515e-05	0.000422445	PF00316	Fructose-1-6-bisphosphatase class I, N-terminal	IPR033391	sedoheptulose-1,7-bisphosphatase
Up-regulated	AALT_g8412	10.7523	2.23955	0.820466	2.72961	0.0063409	0.0342104				uncharacterized protein AALT_g8412
Up-regulated	AALT_g11357	151.729	2.23808	0.607629	3.6833	0.00023023	0.00242822	PF00248	NADP-dependent oxidoreductase domain	IPR023210	aryl-alcohol dehydrogenase-like protein
Up-regulated	AALT_g6737	21.2742	2.23743	0.580789	3.8524	0.000116964	0.00138686	PF00931	NB-ARC	IPR002182	serine-type carboxypeptidase
Up-regulated	AALT_g6615	70.6026	2.23607	0.43274	5.16723	2.3759e-07	6.99577e-06	PF00561	Alpha/beta hydrolase fold-1	IPR000073	Translation initiation factor IF-2
Up-regulated	AALT_g10030	14.214	2.22584	0.647117	3.43963	0.000582509	0.00510096				hypothetical protein AALT_g10030
Up-regulated	AALT_g11098	42.0426	2.22528	0.462732	4.80901	1.5168e-06	3.4471e-05				hypothetical protein AALT_g11098
Up-regulated	AALT_g3056	724.097	2.22303	0.499324	4.45209	8.50399e-06	0.000155847	PF01842	ACT domain	IPR002912	formyltetrahydrofolate deformylase hydrolase
Up-regulated	AALT_g2276	47.9673	2.22101	0.510253	4.35277	1.3443e-05	0.000229473	PF13378	Enolase C-terminal domain-like	IPR029065	mandelate racemase/muconate lactonizing protein-like protein
Up-regulated	AALT_g10962	70.5564	2.21607	0.435398	5.08975	3.58527e-07	1.0016e-05				hypothetical protein AALT_g10962
Up-regulated	AALT_g663	19.9688	2.21509	0.669391	3.30912	0.000935908	0.00754864				hypothetical protein AALT_g663
Up-regulated	AALT_g73	8.35809	2.21483	0.862344	2.56839	0.0102173	0.048966	PF00533	BRCT domain	IPR001357	hypothetical protein AALT_g73
Up-regulated	AALT_g1707	110.065	2.21468	0.58325	3.79714	0.000146376	0.00167659	PF07687	Peptidase M20, dimerisation domain	IPR011650	hippurate hydrolase
Up-regulated	AALT_g8634	33.3216	2.2133	0.538914	4.10695	4.00915e-05	0.000564831	PF00397	WW domain	IPR001202	putative oxidoreductase CipA
Up-regulated	AALT_g4780	1809.03	2.20798	0.322814	6.83978	7.93124e-12	6.98803e-10	PF02219	Methylenetetrahydrofolate reductase	IPR003171	methylenetetrahydrofolate reduct
Up-regulated	AALT_g5563	568.314	2.20707	0.561348	3.93174	8.43348e-05	0.00105918	PF01717	Cobalamin-independent methionine synthase MetE, C-terminal/archaeal	IPR002629	hypothetical protein AA0111_g3991
Up-regulated	AALT_g9839	30.1201	2.20292	0.45649	4.82576	1.39467e-06	3.20132e-05	PF03537	Glycoside-hydrolase family GH114, TIM-barrel domain	IPR004352	endo alpha-1,4 polygalactosaminidase precursor
Up-regulated	AALT_g6633	19.3865	2.19523	0.652921	3.36217	0.000773337	0.00645142	PF06985	Heterokaryon incompatibility	IPR010730	hypothetical protein AALT_g6633
Up-regulated	AALT_g348	586.42	2.18419	0.497991	4.386	1.15455e-05	0.000200672	PF00175	Oxidoreductase FAD/NAD(P)-binding	IPR001433	sulfite reductase flavoprotein component
Up-regulated	AALT_g1841	281.352	2.17525	0.517029	4.20721	2.58543e-05	0.000393274	PF01507	Phosphoadenosine phosphosulphate reductase	IPR002500	phosphoadenosine phosphosulfate reductase
Up-regulated	AALT_g9488	304.178	2.17432	0.44063	4.93458	8.03254e-07	1.99576e-05	PF00106	Short-chain dehydrogenase/reductase SDR	IPR002347	NAD(P)-binding protein
Up-regulated	AALT_g3809	23.9187	2.17026	0.607808	3.57064	0.000356116	0.0034626				hypothetical protein CC77DRAFT_309212
Up-regulated	AALT_g6039	13.7577	2.16994	0.617816	3.51227	0.000444289	0.00411723	PF03727	Hexokinase, C-terminal	IPR022673	ATP binding protein
Up-regulated	AALT_g6009	146.591	2.16799	0.489524	4.42877	9.47699e-06	0.000170407	PF00106	Short-chain dehydrogenase/reductase SDR	IPR002347	NAD(P)-binding protein
Up-regulated	AALT_g5507	1560.84	2.16795	0.411603	5.26709	1.38606e-07	4.37352e-06	PF02786	Carbamoyl-phosphate synthetase large subunit-like, ATP-binding domain	IPR005479	carbamoyl-phosphate synthase
Up-regulated	AALT_g7805	10.473	2.16629	0.753169	2.87623	0.00402451	0.0240714	PF13640	Oxoglutarate/iron-dependent dioxygenase	IPR005123	hypothetical protein CC77DRAFT_1093938
Up-regulated	AALT_g819	154.676	2.16259	0.485299	4.4562	8.34251e-06	0.000153379	PF00795	Carbon-nitrogen hydrolase	IPR003010	putative glutamine-dependent NAD(+) synthetase
Up-regulated	AALT_g10123	129.744	2.16216	0.537189	4.02495	5.69876e-05	0.000764328	PF00248	NADP-dependent oxidoreductase domain	IPR023210	Aldo/keto reductase
Up-regulated	AALT_g7656	178.073	2.16157	0.514595	4.20052	2.66304e-05	0.000402407	PF04055	Radical SAM	IPR007197	histone acetyltransferase ELP3
Up-regulated	AALT_g7930	10.2737	2.16095	0.808717	2.67207	0.00753844	0.0390349	PF00004	ATPase, AAA-type, core	IPR003959	P-loop containing nucleoside triphosphate hydrolase protein
Up-regulated	AALT_g9955	52.0824	2.15973	0.66066	3.26905	0.00107909	0.00845568				hypothetical protein AALT_g9955
Up-regulated	AALT_g8002	8.95546	2.15804	0.780665	2.76436	0.00570342	0.0314374				Peptidase M12A and CUB and EGF calcium-binding and EGF-like protein
Up-regulated	AALT_g10687	484.502	2.15578	0.386055	5.58413	2.34871e-08	9.11938e-07				acyl-CoA N-acyltransferase
Up-regulated	AALT_g3793	357.042	2.15475	0.363377	5.92978	3.03335e-09	1.46599e-07	PF01168	Alanine racemase, N-terminal	IPR001608	alanine racemase domain protein
Up-regulated	AALT_g6378	13.4556	2.15456	0.833704	2.58433	0.00975695	0.0472845	PF02668	TauD/TfdA-like domain	IPR003819	TfdA family taurine catabolism dioxygenase TauD
Up-regulated	AALT_g3917	248.39	2.15046	0.320374	6.71234	1.91526e-11	1.56695e-09	PF00171	Aldehyde dehydrogenase domain	IPR015590	delta-1-pyrroline-5-carboxylate dehydrogenase 1
Up-regulated	AALT_g4810	25.802	2.14711	0.604284	3.55315	0.000380649	0.00363027	PF11807	Mycotoxin biosynthesis protein UstYa-like	IPR021765	hypothetical protein AALT_g4810
Up-regulated	AALT_g11014	15.285	2.14511	0.72962	2.94004	0.00328172	0.0205331				hypothetical protein CC77DRAFT_1099423
Up-regulated	AALT_g5270	9.76048	2.14309	0.822697	2.60495	0.0091887	0.0452264	PF01565	FAD linked oxidase, N-terminal	IPR006094	FAD-binding protein
Up-regulated	AALT_g4490	158.321	2.14305	0.411183	5.21192	1.86898e-07	5.70861e-06	PF14497	Glutathione S-transferase, C-terminal	IPR004046	glutathione S-transferase
Up-regulated	AALT_g1500	471.041	2.13679	0.446752	4.78294	1.72751e-06	3.87219e-05	PF03807	Pyrroline-5-carboxylate reductase	IPR000304	Pyrroline-5-carboxylate reductase
Up-regulated	AALT_g2657	26.4879	2.13545	0.57246	3.7303	0.00019125	0.00208264	PF12937	F-box domain	IPR001810	hypothetical protein AALT_g2657
Up-regulated	AALT_g6396	12.1919	2.1336	0.654965	3.25758	0.00112367	0.00875543	PF01544	Mg2+ transporter protein, CorA-like/Zinc transport protein ZntB	IPR002523	hypothetical protein AALT_g6396
Up-regulated	AALT_g8386	27.3544	2.12847	0.76959	2.76572	0.00567977	0.0313222	PF00144	Beta-lactamase-related	IPR001466	beta-lactamase
Up-regulated	AALT_g11934	338.7	2.12765	0.289131	7.35876	1.85628e-13	2.44389e-11	PF13391	HNH nuclease	IPR003615	hypothetical protein AALT_g11934
Up-regulated	AALT_g11368	116.772	2.12392	0.430766	4.93057	8.19881e-07	2.02828e-05	PF00106	Short-chain dehydrogenase/reductase SDR	IPR002347	NAD(P)-binding protein
Up-regulated	AALT_g7521	32.168	2.12263	0.502062	4.22782	2.35964e-05	0.00036425	PF00331	Glycoside hydrolase family 10 domain	IPR001000	glycoside hydrolase
Up-regulated	AALT_g7980	21.4625	2.12105	0.616309	3.44153	0.000578428	0.00507298				hypothetical protein AALT_g7980
Up-regulated	AALT_g8792	87.2292	2.12008	0.433042	4.89578	9.79159e-07	2.35615e-05	PF00732	Glucose-methanol-choline oxidoreductase, N-terminal	IPR000172	choline dehydrogenase
Up-regulated	AALT_g5600	61.7694	2.11708	0.514082	4.11817	3.81887e-05	0.00054307	PF04909	Amidohydrolase-related	IPR006680	hypothetical protein AA0114_g4194
Up-regulated	AALT_g2282	458.863	2.11676	0.426497	4.96313	6.93645e-07	1.7486e-05	PF00266	Aminotransferase class V domain	IPR000192	PLP-dependent transferase
Up-regulated	AALT_g836	1319.08	2.10699	0.418549	5.03403	4.8028e-07	1.27636e-05	PF13714			PEP phosphonomutase-like protein
Up-regulated	AALT_g11864	42.1778	2.10403	0.450408	4.67139	2.99165e-06	6.20767e-05	PF00096	Zinc finger C2H2-type	IPR013087	dead deah box helicase
Up-regulated	AALT_g2424	630.425	2.10213	0.420751	4.99613	5.84926e-07	1.51578e-05	PF01406	tRNA synthetases class I, catalytic domain	IPR032678	cysteinyl-tRNA synthetase
Up-regulated	AALT_g2376	149.122	2.09871	0.46151	4.54749	5.42893e-06	0.000106431	PF00400	WD40 repeat	IPR001680	RNA polymerase-like protein II Elongator subunit
Up-regulated	AALT_g4890	207.999	2.09778	0.471083	4.45309	8.46416e-06	0.000155366	PF04457	MJ1316 RNA cyclic group end recognition domain	IPR040459	hypothetical protein AALT_g4890
Up-regulated	AALT_g291	645.237	2.09735	0.495053	4.23662	2.26906e-05	0.000353122	PF00583	GNAT domain	IPR000182	acetyltransferase
Up-regulated	AALT_g3982	34.8716	2.09617	0.543206	3.85889	0.000113902	0.001359	PF01814	Haemerythrin-like	IPR012312	hypothetical protein AALT_g3982
Up-regulated	AALT_g293	145.532	2.09566	0.376386	5.56785	2.57906e-08	9.84899e-07	PF01593	Amine oxidase	IPR002937	L-amino-acid oxidase precursor
Up-regulated	AALT_g10474	33.6757	2.09086	0.501623	4.1682	3.07018e-05	0.000454338	PF02458	Transferase	IPR003480	putative trichothecene 3-O-acetyltransferase
Up-regulated	AALT_g8726	17.9435	2.09068	0.693989	3.01256	0.00259058	0.0170331				uncharacterized protein AALT_g8726
Up-regulated	AALT_g3932	14.9039	2.08714	0.610333	3.41967	0.000626962	0.00542541				RNA exonuclease
Up-regulated	AALT_g8939	44.2693	2.08483	0.52317	3.985	6.74813e-05	0.000879329	PF00248	NADP-dependent oxidoreductase domain	IPR023210	tRNA processing endoribonuclease protein
Up-regulated	AALT_g1678	483.249	2.08269	0.484361	4.29987	1.70897e-05	0.000282461	PF01474	DAHP synthetase, class II	IPR002480	phospho-2-dehydro-3-deoxyheptonate aldolase
Up-regulated	AALT_g4224	70.8034	2.08209	0.383153	5.4341	5.50741e-08	1.94697e-06	PF00890	FAD-dependent oxidoreductase 2, FAD binding domain	IPR003953	fumarate reductase flavo protein subunit precursor
Up-regulated	AALT_g2186	14.2383	2.08176	0.784176	2.6547	0.0079378	0.0405431	PF01906	Uncharacterised protein family UPF0145	IPR002765	hypothetical protein CC77DRAFT_741181
Up-regulated	AALT_g2264	135.201	2.07924	0.339102	6.13161	8.69924e-10	4.67798e-08	PF00248	NADP-dependent oxidoreductase domain	IPR023210	Aldo/keto reductase
Up-regulated	AALT_g1925	136.812	2.0777	0.275385	7.5447	4.53347e-14	6.74368e-12				hypothetical protein AALT_g1925
Up-regulated	AALT_g11633	27.6314	2.07388	0.521939	3.97341	7.08507e-05	0.000908761				extracellular serine-rich protein
Up-regulated	AALT_g8221	1530.52	2.07044	0.404862	5.11393	3.15518e-07	8.9454e-06	PF13537	Glutamine amidotransferase type 2 domain	IPR017932	glutamine-hydrolyzing asparagine synthase
Up-regulated	AALT_g7198	20.7309	2.06939	0.537886	3.84726	0.000119445	0.00140753				NFX1-type zinc finger-containing protein 1
Up-regulated	AALT_g6483	4349.42	2.06823	0.249792	8.27978	1.23404e-16	2.88462e-14				copper resistance protein
Up-regulated	AALT_g4299	36.0715	2.06688	0.448133	4.61221	3.98411e-06	8.06254e-05	PF00246	Peptidase M14, carboxypeptidase A	IPR000834	hypothetical protein AALT_g4299
Up-regulated	AALT_g593	491.618	2.06646	0.42618	4.8488	1.24213e-06	2.90475e-05				hypothetical protein CC77DRAFT_1020531
Up-regulated	AALT_g6392	44.1774	2.06316	0.501101	4.11726	3.83408e-05	0.000543509	PF00743	Flavin monooxygenase-like	IPR020946	dimethylaniline monooxygenase
Up-regulated	AALT_g3311	17.9845	2.06211	0.59593	3.46032	0.000539537	0.00481298				UPF0643 protein
Up-regulated	AALT_g3583	8.77638	2.05678	0.763671	2.69328	0.00707534	0.0371407				cytochrome P450
Up-regulated	AALT_g3970	69.0898	2.04975	0.422741	4.84871	1.24265e-06	2.90475e-05				hypothetical protein CC77DRAFT_300580
Up-regulated	AALT_g8725	26.3357	2.04886	0.557705	3.67373	0.000239037	0.00250039	PF00596	Class II aldolase/adducin N-terminal	IPR001303	L-fuculose-phosphate aldolase
Up-regulated	AALT_g8490	30.4601	2.04367	0.551751	3.70398	0.000212247	0.00225937	PF06985	Heterokaryon incompatibility	IPR010730	HET-like protein
Up-regulated	AALT_g4375	671.289	2.041	0.336474	6.06583	1.31277e-09	6.83079e-08				zincin
Up-regulated	AALT_g1763	420.48	2.04036	0.438361	4.65453	3.24727e-06	6.64182e-05	PF01259	SAICAR synthetase/ADE2, N-terminal	IPR028923	phosphoribosylaminoimidazole-succinocarboxamide synthase
Up-regulated	AALT_g3894	20.4729	2.04025	0.653442	3.12231	0.00179437	0.0127895				hypothetical protein AALT_g3894
Up-regulated	AALT_g5162	369.379	2.03668	0.457523	4.45153	8.52597e-06	0.000156001	PF00282	Pyridoxal phosphate-dependent decarboxylase	IPR002129	pyridoxal-dependent decarboxylase
Up-regulated	AALT_g9729	401.629	2.03549	0.374912	5.42925	5.65899e-08	1.9944e-06	PF00920	Dihydroxy-acid/6-phosphogluconate dehydratase	IPR000581	dihydroxy-acid dehydratase-like protein
Up-regulated	AALT_g8946	1426.44	2.03408	0.441569	4.60648	4.0954e-06	8.25858e-05	PF03460	Nitrite/Sulfite reductase ferredoxin-like domain	IPR005117	sulfite reductase hemo protein beta-component
Up-regulated	AALT_g8201	57.7808	2.03324	0.551682	3.68553	0.000228227	0.00240932				Cupin-like protein
Up-regulated	AALT_g9330	601.339	2.03124	0.440569	4.61049	4.01729e-06	8.11535e-05	PF00579	Aminoacyl-tRNA synthetase, class Ic	IPR002305	tryptophanyl-tRNA synthetase-like protein
Up-regulated	AALT_g8751	25.6311	2.02866	0.624926	3.24625	0.00116938	0.00902875	PF01661	Macro domain	IPR002589	adp-ribose 1 -phosphate phosphatase
Up-regulated	AALT_g10182	21.8744	2.02619	0.526455	3.84874	0.000118726	0.00140309	PF00171	Aldehyde dehydrogenase domain	IPR015590	aldehyde dehydrogenase X mitochondrial precursor
Up-regulated	AALT_g7224	12.9299	2.0259	0.67555	2.99889	0.00270965	0.0176443				hypothetical protein AALT_g7224
Up-regulated	AALT_g11235	260.241	2.02381	0.325916	6.2096	5.31198e-10	2.99721e-08				hypothetical protein AALT_g11235
Up-regulated	AALT_g7386	67.5972	2.02209	0.478881	4.22253	2.4158e-05	0.000371417				threonine synthase-like protein
Up-regulated	AALT_g11003	10.6875	2.01961	0.766626	2.63442	0.00842822	0.0424338	PF00067	Cytochrome P450	IPR001128	Catalyzes late reaction in the cephamycin biosynthetic pathway
Up-regulated	AALT_g11587	421.516	2.01859	0.403685	5.0004	5.72115e-07	1.49271e-05	PF07992	FAD/NAD(P)-binding domain	IPR023753	Sulfide:quinone oxidoreductase mitochondrial precursor
Up-regulated	AALT_g1105	66.4053	2.01813	0.387323	5.21045	1.88378e-07	5.7233e-06	PF00179	Ubiquitin-conjugating enzyme E2	IPR000608	ubiquitin-conjugating enzyme/RWD-like protein
Up-regulated	AALT_g5062	69.1323	2.01768	0.445587	4.52813	5.95072e-06	0.000115329	PF17862	AAA ATPase, AAA+ lid domain	IPR041569	heat shock protein
Up-regulated	AALT_g9763	171.207	2.01437	0.404815	4.97601	6.49081e-07	1.65213e-05	PF00171	Aldehyde dehydrogenase domain	IPR015590	aldehyde dehydrogenase
Up-regulated	AALT_g719	76.8171	2.0118	0.398926	5.04306	4.58156e-07	1.23767e-05	PF13520	Amino acid/polyamine transporter I	IPR002293	amino acid transporter
Up-regulated	AALT_g10534	20.9972	2.01136	0.567538	3.54402	0.000394079	0.00373131				hypothetical protein CC77DRAFT_1060888
Up-regulated	AALT_g6363	737.119	2.01025	0.404634	4.96806	6.76245e-07	1.70987e-05	PF00205	Thiamine pyrophosphate enzyme, central domain	IPR012000	acetolactate synthase
Up-regulated	AALT_g4618	37.8335	2.00852	0.514426	3.90439	9.44651e-05	0.00116219	PF00646	F-box domain	IPR001810	hypothetical protein AALT_g4618
Up-regulated	AALT_g11250	10.9427	2.00722	0.763072	2.63044	0.00852739	0.0428344				hypothetical protein AALT_g11250
Up-regulated	AALT_g9923	11.3887	2.00706	0.690537	2.90652	0.00365472	0.0222429	PF03443	Glycoside hydrolase, family 61	IPR005103	glycoside hydrolase
Up-regulated	AALT_g1897	87.7575	2.0069	0.385245	5.20941	1.89438e-07	5.74028e-06				transcription factor gsfR2-like
Up-regulated	AALT_g3547	18.1108	1.99503	0.568576	3.50883	0.000450085	0.00415536	PF00248	NADP-dependent oxidoreductase domain	IPR023210	Aldo/keto reductase
Up-regulated	AALT_g4783	9.39104	1.99048	0.725977	2.74179	0.00611049	0.0332492	PF00106	Short-chain dehydrogenase/reductase SDR	IPR002347	NAD(P)-binding protein
Up-regulated	AALT_g771	380.071	1.98867	0.429624	4.62885	3.67695e-06	7.45413e-05	PF00155	Aminotransferase, class I/classII	IPR004839	histidinol-phosphate aminotransferase
Up-regulated	AALT_g216	66.0297	1.98557	0.627016	3.1667	0.00154181	0.0114028				hypothetical protein CC77DRAFT_1063291
Up-regulated	AALT_g858	149.674	1.98183	0.313696	6.31768	2.65513e-10	1.64389e-08				extracellular metalloprotease precursor
Up-regulated	AALT_g10222	40.4251	1.98168	0.489042	4.05216	5.07471e-05	0.000690355	PF12311	Protein of unknown function DUF3632	IPR022085	hypothetical protein AALT_g10222
Up-regulated	AALT_g1064	55.0847	1.98103	0.677337	2.92473	0.00344755	0.0212875	PF02666	Phosphatidylserine decarboxylase-related	IPR003817	phosphatidylserine decarboxylase
Up-regulated	AALT_g6913	22.5454	1.97611	0.549733	3.59466	0.000324813	0.00321483				hypothetical protein AALT_g6913
Up-regulated	AALT_g9667	25.6568	1.97384	0.642575	3.07176	0.00212802	0.0145172	PF00857	Isochorismatase-like	IPR000868	Isochorismatase hydrolase
Up-regulated	AALT_g5275	64.5628	1.97328	0.383742	5.1422	2.71545e-07	7.84508e-06	PF07110	EthD domain	IPR009799	hypothetical protein CC77DRAFT_1016571
Up-regulated	AALT_g2325	21.0303	1.9709	0.635554	3.10107	0.0019282	0.0135163	PF00264	Tyrosinase copper-binding domain	IPR002227	Di-copper centre-containing protein
Up-regulated	AALT_g8156	77.7667	1.96979	0.561039	3.51097	0.000446477	0.00413415	PF05368	NmrA-like domain	IPR008030	NAD(P)-binding protein
Up-regulated	AALT_g3242	757.044	1.96914	0.445903	4.41607	1.00512e-05	0.000178767	PF00133	Aminoacyl-tRNA synthetase, class Ia	IPR002300	hypothetical protein CC77DRAFT_1038835
Up-regulated	AALT_g11261	14.2716	1.96912	0.720406	2.73335	0.00626936	0.0339363				hypothetical protein AALT_g11261
Up-regulated	AALT_g6757	19.6612	1.96909	0.738244	2.66726	0.00764735	0.0392969	PF09347	Domain of unknown function DUF1989	IPR018959	protein of unknown function DUF1989
Up-regulated	AALT_g1756	275.94	1.96677	0.246706	7.9721	1.55995e-15	3.19065e-13				Poliovirus receptor-related protein 2
Up-regulated	AALT_g5414	19.0196	1.96517	0.734003	2.67733	0.00742124	0.0385675	PF01979	Amidohydrolase-related	IPR006680	5-methylthioadenosine/S-adenosylhomocysteine deaminase n1
Up-regulated	AALT_g10693	500.869	1.96256	0.369308	5.31416	1.07152e-07	3.51667e-06				lysophosphatidylcholine acyltransferase
Up-regulated	AALT_g7624	46.6297	1.96243	0.550451	3.56512	0.000363686	0.00351602	PF13561	Short-chain dehydrogenase/reductase SDR	IPR002347	hypothetical protein AA0111_g9500
Up-regulated	AALT_g610	15.3693	1.95649	0.696412	2.80938	0.00496367	0.0282153				hypothetical protein AALT_g610
Up-regulated	AALT_g5351	34.9856	1.95589	0.542621	3.60453	0.000312724	0.00312833	PF04209	Homogentisate 1,2-dioxygenase	IPR005708	homogentisate 1,2-dioxygenase
Up-regulated	AALT_g686	1060.06	1.95416	0.287621	6.79423	1.08895e-11	9.2391e-10	PF12044	Uncharacterised protein family, zinc metallopeptidase-like	IPR021917	hypothetical protein AALT_g686
Up-regulated	AALT_g4075	365.388	1.95112	0.502814	3.88041	0.000104282	0.00126841				cell death in tomato 1
Up-regulated	AALT_g3693	34.7975	1.94789	0.585323	3.32789	0.000875051	0.00712862	PF12756	ZN622/Rei1/Reh1, zinc finger C2H2-type	IPR041661	Rei1p
Up-regulated	AALT_g10672	953.716	1.94133	0.411063	4.72271	2.32719e-06	5.01883e-05	PF02567	Phenazine biosynthesis PhzF protein	IPR003719	Diaminopimelate epimerase-like protein
Up-regulated	AALT_g3231	89.9075	1.9402	0.47218	4.10903	3.97327e-05	0.00056185	PF00135	Carboxylesterase, type B	IPR002018	alpha/beta-hydrolase
Up-regulated	AALT_g9971	11.8142	1.93808	0.728998	2.65856	0.00784765	0.040164				putative f-box-like protein
Up-regulated	AALT_g9286	19.1937	1.93632	0.585802	3.30542	0.000948355	0.00763349	PF07690	Major facilitator superfamily	IPR011701	MFS general substrate transporter
Up-regulated	AALT_g11237	21.7812	1.93582	0.571051	3.38993	0.000699113	0.00592311	PF06094	Gamma-glutamylcyclotransferase, AIG2-like	IPR009288	zinc cadmium resistance protein
Up-regulated	AALT_g3483	26.5649	1.93458	0.515316	3.75415	0.000173929	0.00193416	PF06985	Heterokaryon incompatibility	IPR010730	HET-like protein
Up-regulated	AALT_g892	20.9544	1.93433	0.593791	3.25759	0.00112362	0.00875543	PF01544	Mg2+ transporter protein, CorA-like/Zinc transport protein ZntB	IPR002523	hypothetical protein AALT_g892
Up-regulated	AALT_g10335	30.5825	1.93333	0.455042	4.24868	2.15035e-05	0.00033696	PF10544	Bacteriophage T5, Orf172 DNA-binding	IPR018306	tannase and feruloyl esterase
Up-regulated	AALT_g4994	50.8628	1.93232	0.5256	3.6764	0.000236551	0.00248573	PF03443	Glycoside hydrolase, family 61	IPR005103	cel1 protein precursor
Up-regulated	AALT_g74	267.676	1.92921	0.467919	4.12297	3.74024e-05	0.000533508	PF00697	N-(5'phosphoribosyl) anthranilate isomerase (PRAI)	IPR001240	anthranilate synthase component 2
Up-regulated	AALT_g7149	721.56	1.92712	0.431147	4.46975	7.8312e-06	0.000145143	PF03328	HpcH/HpaI aldolase/citrate lyase domain	IPR005000	Phosphoenolpyruvate/pyruvate-like protein
Up-regulated	AALT_g4492	118.84	1.92671	0.437844	4.40045	1.08025e-05	0.000189772	PF01494	FAD-binding domain	IPR002938	hypothetical protein AA0111_g4827
Up-regulated	AALT_g3985	27.6838	1.92131	0.505685	3.79941	0.00014504	0.00166963	PF08212	Lipocalin/cytosolic fatty-acid binding domain	IPR000566	Calycin-like protein
Up-regulated	AALT_g7809	43.3416	1.91842	0.472292	4.06195	4.86645e-05	0.000665159	PF13561			NAD(P)-binding protein
Up-regulated	AALT_g4519	31.8839	1.91796	0.435895	4.40004	1.08231e-05	0.000189843				hypothetical protein AALT_g4519
Up-regulated	AALT_g7976	14.08	1.91376	0.709402	2.69771	0.00698188	0.0368009				gaba permease
Up-regulated	AALT_g756	436.3	1.91155	0.478617	3.99391	6.49924e-05	0.000852718	PF00206	Fumarate lyase, N-terminal	IPR022761	Adenylosuccinate lyase
Up-regulated	AALT_g2230	62.5338	1.90827	0.364787	5.23118	1.68427e-07	5.2281e-06	PF08240	Alcohol dehydrogenase, N-terminal	IPR013154	GroES-like protein
Up-regulated	AALT_g265	124.929	1.90763	0.323679	5.8936	3.77874e-09	1.73891e-07				NAD dependent epimerase/dehydratase family protein
Up-regulated	AALT_g9014	1812.99	1.90125	0.420439	4.52207	6.12376e-06	0.00011749	PF00152	Aminoacyl-tRNA synthetase, class II (D/K/N)	IPR004364	asparaginyl-tRNA synthetase
Up-regulated	AALT_g5631	21.7976	1.90094	0.563343	3.37438	0.000739814	0.00620339	PF13450			FAD/NAD(P)-binding-like protein
Up-regulated	AALT_g10115	12.8533	1.89701	0.710179	2.67117	0.00755871	0.0390761	PF01636	Aminoglycoside phosphotransferase	IPR002575	uncharacterized protein AALT_g10115
Up-regulated	AALT_g9876	181.03	1.89472	0.328118	5.77451	7.71757e-09	3.2984e-07				hypothetical protein AALT_g9876
Up-regulated	AALT_g2674	435.547	1.89378	0.424285	4.46347	8.06447e-06	0.000148505	PF07991	Ketol-acid reductoisomerase, N-terminal	IPR013116	ketol-acid reductoisomerase
Up-regulated	AALT_g8565	136.358	1.89338	0.499382	3.79144	0.000149774	0.00170698				tetratricopeptide repeat protein 4
Up-regulated	AALT_g8395	111.78	1.89234	0.423207	4.47144	7.76943e-06	0.000144232	PF13649	Methyltransferase domain 25	IPR041698	SAM-dependent methyltransferas-like protein
Up-regulated	AALT_g8503	65.7734	1.8903	0.470878	4.01442	5.95917e-05	0.000789091	PF07690	Major facilitator superfamily	IPR011701	MFS general substrate transporter
Up-regulated	AALT_g1955	23.2634	1.88812	0.647033	2.91813	0.00352142	0.0216618				terpenoid synthase
Up-regulated	AALT_g840	30.7533	1.88723	0.716222	2.63498	0.00841428	0.0423822				uncharacterized protein AALT_g840
Up-regulated	AALT_g6965	538.078	1.88404	0.433277	4.34834	1.37172e-05	0.000233111				hypothetical protein AALT_g6965
Up-regulated	AALT_g5798	41.9282	1.88176	0.529202	3.55584	0.000376774	0.00359859				Ribonucleoside-diphosphate reductase large subunit
Up-regulated	AALT_g3667	72.993	1.88157	0.514316	3.65838	0.000253812	0.00262853	PF13489			S-adenosyl-L-methionine-dependent methyltransferase
Up-regulated	AALT_g8855	152.26	1.8796	0.394798	4.76092	1.92712e-06	4.30391e-05	PF00096	Zinc finger C2H2-type	IPR013087	hypothetical protein AALT_g8855
Up-regulated	AALT_g5705	64.0658	1.87919	0.43669	4.30326	1.68302e-05	0.000280193				glycosyltransferase family 66 protein
[truncated: 1,289 more rows]

## Sheet: Table S5-MetX
Table S5 The differentially expressed genes (DEGs) between MetX mutant and widetype
[truncated: 3,966 more rows]

[truncated: 10 more sheets: Table S6-MetR, Table S7-MetR_H2O2, Table S8-MetR_Citrus,  Table S9-WT_10mM_H2O2, Table S10-WT_Citrus, Table S11-KEGG, Table S12-TFs, Table S13-CAZY, Table S14-SM, Table S15-qPCR Primers]
